# Supplementary material for: Reliable delineation of Clostridioides difficile and related members of the family Peptostreptococcaceae using phylogenomics and spore coat protein-specific molecular markers
Source: Microbiol Spectr. 2026 Jun 15;14(7):e04185-25. doi: 10.1128/spectrum.04185-25 (PMC13339974; doi:10.1128/spectrum.04185-25)
Supplement: Table S1 — Genomes used in this work, retrieved from NCBIs FTP server. [file spectrum.04185-25-s0004.xlsx]

## Sheet: Table S1
Table S1. Genomes used in this work, retrieved from NCBIs FTP server.
Genome	SRA_run	BioProject	BioSample	SRA_Study	Assembly N50	Contigs	Total genome length	GC content
Clostridioides difficile	SRR26061476	PRJNA821830	SAMN37365092	SRP460579	297908	539	4787619	28.55
Clostridioides difficile	SRR26061477	PRJNA821830	SAMN37365091	SRP460579	469137	567	4443324	28.47
Clostridioides difficile	SRR26061478	PRJNA821830	SAMN37365090	SRP460579	452345	107	4280767	28.83
Clostridioides difficile	SRR26061479	PRJNA821830	SAMN37365089	SRP460579	452345	108	4281410	28.83
Clostridioides difficile	SRR26061480	PRJNA821830	SAMN37365088	SRP460579	1252239	73	4089929	28.46
Clostridioides difficile	SRR26061481	PRJNA821830	SAMN37365087	SRP460579	567074	82	4084408	28.43
Clostridioides difficile	SRR26061482	PRJNA821830	SAMN37365086	SRP460579	566554	355	4361586	28.6
Clostridioides difficile	SRR26061484	PRJNA821830	SAMN37364883	SRP460579	412934	114	4197186	28.54
Clostridioides difficile	SRR26061485	PRJNA821830	SAMN37364882	SRP460579	477674	112	4194505	28.52
Clostridioides difficile	SRR26061486	PRJNA821830	SAMN37364881	SRP460579	477666	75	4133947	28.58
Clostridioides difficile	SRR26061488	PRJNA821830	SAMN37364879	SRP460579	403110	111	4204905	28.57
Clostridioides difficile	SRR26061489	PRJNA821830	SAMN37364878	SRP460579	781484	70	4070687	28.47
Clostridioides difficile	SRR26061490	PRJNA821830	SAMN37364877	SRP460579	1252163	47	4069641	28.48
Clostridioides difficile	SRR26061491	PRJNA821830	SAMN37364876	SRP460579	1252163	53	4051020	28.38
Clostridioides difficile	SRR26061492	PRJNA821830	SAMN37364714	SRP460579	297908	660	4908463	28.79
Clostridioides difficile	SRR26061493	PRJNA821830	SAMN37364875	SRP460579	329084	804	4749780	28.83
Clostridioides difficile	SRR26061496	PRJNA821830	SAMN37364872	SRP460579	469191	259	4278636	28.56
Clostridioides difficile	SRR26061497	PRJNA821830	SAMN37364871	SRP460579	429658	293	4275574	28.61
Clostridioides difficile	SRR26061498	PRJNA821830	SAMN37364870	SRP460579	494141	306	4305846	28.62
Clostridioides difficile	SRR26061499	PRJNA821830	SAMN37364869	SRP460579	469182	724	4549347	28.55
Clostridioides difficile	SRR26061500	PRJNA821830	SAMN37364868	SRP460579	2440462	78	4207290	29.13
Clostridioides difficile	SRR26061501	PRJNA821830	SAMN37364867	SRP460579	695862	718	4671834	28.62
Clostridioides difficile	SRR26061502	PRJNA821830	SAMN37364866	SRP460579	403683	102	4257437	28.91
Clostridioides difficile	SRR26061503	PRJNA821830	SAMN37364713	SRP460579	699271	69	4183650	28.66
Clostridioides difficile	SRR26061504	PRJNA821830	SAMN37364865	SRP460579	1256816	55	4183813	28.3
Clostridioides difficile	SRR26061505	PRJNA821830	SAMN37364864	SRP460579	755554	64	4183672	28.3
Clostridioides difficile	SRR26061506	PRJNA821830	SAMN37364863	SRP460579	755554	65	4181747	28.28
Clostridioides difficile	SRR26061507	PRJNA821830	SAMN37364862	SRP460579	1253848	67	4182457	28.28
Clostridioides difficile	SRR26061508	PRJNA821830	SAMN37364861	SRP460579	1255064	288	4339805	28.4
Clostridioides difficile	SRR26061509	PRJNA821830	SAMN37364860	SRP460579	755627	531	4565603	28.5
Clostridioides difficile	SRR26061510	PRJNA821830	SAMN37364859	SRP460579	755627	657	4665662	28.51
Clostridioides difficile	SRR26061511	PRJNA821830	SAMN37364858	SRP460579	377642	353	4489041	28.49
Clostridioides difficile	SRR26061512	PRJNA821830	SAMN37364857	SRP460579	613664	367	4507692	28.52
Clostridioides difficile	SRR26061513	PRJNA821830	SAMN37364856	SRP460579	377642	517	4632971	28.67
Clostridioides difficile	SRR26061515	PRJNA821830	SAMN37364795	SRP460579	874152	74	4051471	28.39
Clostridioides difficile	SRR26061516	PRJNA821830	SAMN37364794	SRP460579	2335336	406	4289247	28.52
Clostridioides difficile	SRR26061517	PRJNA821830	SAMN37364793	SRP460579	695849	408	4309664	28.58
Clostridioides difficile	SRR26061518	PRJNA821830	SAMN37364792	SRP460579	1252112	346	4229621	28.42
Clostridioides difficile	SRR26061519	PRJNA821830	SAMN37364791	SRP460579	179668	195	4192407	28.64
Clostridioides difficile	SRR26061522	PRJNA821830	SAMN37365084	SRP460579	440690	106	4241855	28.7
Clostridioides difficile	SRR26061523	PRJNA821830	SAMN37365083	SRP460579	452408	151	4256805	28.7
Clostridioides difficile	SRR26061524	PRJNA821830	SAMN37365082	SRP460579	498156	279	4322450	28.77
Clostridioides difficile	SRR26061525	PRJNA821830	SAMN37365081	SRP460579	402247	131	4223808	28.48
Clostridioides difficile	SRR26061526	PRJNA821830	SAMN37365080	SRP460579	303396	366	4352327	28.65
Clostridioides difficile	SRR26061527	PRJNA821830	SAMN37365079	SRP460579	761513	413	4347154	28.58
Clostridioides difficile	SRR26061530	PRJNA821830	SAMN37365076	SRP460579	2096855	205	4269074	28.72
Clostridioides difficile	SRR26061532	PRJNA821830	SAMN37365075	SRP460579	492170	415	4371850	28.81
Clostridioides difficile	SRR26061533	PRJNA821830	SAMN37365074	SRP460579	2242724	253	4303332	28.81
Clostridioides difficile	SRR26061535	PRJNA821830	SAMN37365072	SRP460579	364823	364	4337471	28.75
Clostridioides difficile	SRR26061536	PRJNA821830	SAMN37365071	SRP460579	332800	380	4360944	28.76
Clostridioides difficile	SRR26061538	PRJNA821830	SAMN37365069	SRP460579	566720	550	4534476	28.66
Clostridioides difficile	SRR26061539	PRJNA821830	SAMN37365068	SRP460579	695821	351	4293627	28.54
Clostridioides difficile	SRR26061541	PRJNA821830	SAMN37365066	SRP460579	648760	274	4386688	28.46
Clostridioides difficile	SRR26061543	PRJNA821830	SAMN37365065	SRP460579	402740	319	4438469	29.22
Clostridioides difficile	SRR26061544	PRJNA821830	SAMN37365064	SRP460579	442815	439	4638986	29.25
Clostridioides difficile	SRR26061546	PRJNA821830	SAMN37365062	SRP460579	284262	222	4571908	28.69
Clostridioides difficile	SRR26061547	PRJNA821830	SAMN37365061	SRP460579	458796	221	4569478	28.63
Clostridioides difficile	SRR26061548	PRJNA821830	SAMN37365060	SRP460579	275198	234	4588782	28.64
Clostridioides difficile	SRR26061549	PRJNA821830	SAMN37365059	SRP460579	431262	952	4780181	28.45
Clostridioides difficile	SRR26061551	PRJNA821830	SAMN37365057	SRP460579	577802	88	4107853	28.48
Clostridioides difficile	SRR26061552	PRJNA821830	SAMN37365027	SRP460579	328334	81	4167640	28.78
Clostridioides difficile	SRR26061554	PRJNA821830	SAMN37364729	SRP460579	360767	106	4180603	29.07
Clostridioides difficile	SRR26061555	PRJNA821830	SAMN37365025	SRP460579	575998	77	4117947	28.83
Clostridioides difficile	SRR26061556	PRJNA821830	SAMN37365024	SRP460579	2287606	86	4116355	28.81
Clostridioides difficile	SRR26061558	PRJNA821830	SAMN37365022	SRP460579	586014	69	4095123	28.77
Clostridioides difficile	SRR26061559	PRJNA821830	SAMN37365021	SRP460579	586014	77	4099323	28.78
Clostridioides difficile	SRR26061620	PRJNA821830	SAMN37364851	SRP460579	755627	467	4541729	28.59
Clostridioides difficile	SRR26061621	PRJNA821830	SAMN37364850	SRP460579	354834	541	4744824	28.46
Clostridioides difficile	SRR26061622	PRJNA821830	SAMN37364849	SRP460579	571152	503	4578386	28.37
Clostridioides difficile	SRR26061623	PRJNA821830	SAMN37364848	SRP460579	2041492	76	4082623	28.46
Clostridioides difficile	SRR26061624	PRJNA821830	SAMN37364847	SRP460579	819895	88	4146000	28.39
Clostridioides difficile	SRR26061625	PRJNA821830	SAMN37364846	SRP460579	511904	1006	4799486	28.56
Clostridioides difficile	SRR26061626	PRJNA821830	SAMN37364711	SRP460579	547978	432	4427656	28.66
Clostridioides difficile	SRR26061627	PRJNA821830	SAMN37364845	SRP460579	1179110	535	4659837	28.59
Clostridioides difficile	SRR26061628	PRJNA821830	SAMN37364844	SRP460579	506811	506	4610539	28.54
Clostridioides difficile	SRR26061630	PRJNA821830	SAMN37364842	SRP460579	790832	570	4672326	28.62
Clostridioides difficile	SRR26061631	PRJNA821830	SAMN37364841	SRP460579	527359	1846	5422133	28.58
Clostridioides difficile	SRR26061632	PRJNA821830	SAMN37364840	SRP460579	683597	1634	5300942	28.56
Clostridioides difficile	SRR26061633	PRJNA821830	SAMN37364839	SRP460579	382070	1566	5247634	28.74
Clostridioides difficile	SRR26061634	PRJNA821830	SAMN37364838	SRP460579	315199	1642	5304862	28.82
Clostridioides difficile	SRR26061636	PRJNA821830	SAMN37364836	SRP460579	387334	1642	5292453	28.84
Clostridioides difficile	SRR26061638	PRJNA821830	SAMN37364835	SRP460579	2231920	1555	5191085	28.55
Clostridioides difficile	SRR26061639	PRJNA821830	SAMN37364834	SRP460579	626263	579	4629457	28.5
Clostridioides difficile	SRR26061640	PRJNA821830	SAMN37364833	SRP460579	377642	582	4649887	28.57
Clostridioides difficile	SRR26061641	PRJNA821830	SAMN37364832	SRP460579	422672	804	4817758	28.63
Clostridioides difficile	SRR26061642	PRJNA821830	SAMN37364831	SRP460579	551140	780	4853216	28.57
Clostridioides difficile	SRR26061643	PRJNA821830	SAMN37364830	SRP460579	141165	872	4852833	28.82
Clostridioides difficile	SRR26061644	PRJNA821830	SAMN37364829	SRP460579	195572	789	4736848	28.62
Clostridioides difficile	SRR26061645	PRJNA821830	SAMN37364828	SRP460579	368802	1337	5017311	28.77
Clostridioides difficile	SRR26061648	PRJNA821830	SAMN37364790	SRP460579	230623	173	4198415	28.67
Clostridioides difficile	SRR26061649	PRJNA821830	SAMN37364789	SRP460579	230623	154	4187959	28.65
Clostridioides difficile	SRR26061650	PRJNA821830	SAMN37364788	SRP460579	225785	154	4192844	28.67
Clostridioides difficile	SRR26061651	PRJNA821830	SAMN37364787	SRP460579	230623	186	4195837	28.64
Clostridioides difficile	SRR26061652	PRJNA821830	SAMN37364786	SRP460579	186239	184	4197495	28.65
Clostridioides difficile	SRR26061655	PRJNA821830	SAMN37364784	SRP460579	278414	205	4267667	28.44
Clostridioides difficile	SRR26061661	PRJNA821830	SAMN37364778	SRP460579	819886	385	4412469	28.46
Clostridioides difficile	SRR26061662	PRJNA821830	SAMN37364777	SRP460579	593259	728	4726924	28.54
Clostridioides difficile	SRR26061663	PRJNA821830	SAMN37364776	SRP460579	819655	88	4160356	28.42
Clostridioides difficile	SRR26061664	PRJNA821830	SAMN37364704	SRP460579	285956	127	4157365	28.53
Clostridioides difficile	SRR26061671	PRJNA821830	SAMN37364769	SRP460579	339760	1422	5112325	28.88
Clostridioides difficile	SRR26061677	PRJNA821830	SAMN37364764	SRP460579	577802	89	4114309	28.53
Clostridioides difficile	SRR26061678	PRJNA821830	SAMN37364763	SRP460579	340697	597	4775974	28.83
Clostridioides difficile	SRR26061680	PRJNA821830	SAMN37365056	SRP460579	477673	297	4231650	28.48
Clostridioides difficile	SRR26061683	PRJNA821830	SAMN37365054	SRP460579	407903	414	4325549	28.61
Clostridioides difficile	SRR26061684	PRJNA821830	SAMN37365053	SRP460579	477673	442	4425201	28.56
Clostridioides difficile	SRR26061685	PRJNA821830	SAMN37365052	SRP460579	571413	372	4321536	28.51
Clostridioides difficile	SRR26288234	PRJNA821830	SAMN37692717	SRP460579	218678	202	4153398	28.55
Clostridioides difficile	SRR26288235	PRJNA821830	SAMN37692716	SRP460579	371205	228	4227954	28.62
Clostridioides difficile	SRR26288236	PRJNA821830	SAMN37692715	SRP460579	910691	135	4060063	28.42
Clostridioides difficile	SRR26288237	PRJNA821830	SAMN37692769	SRP460579	308032	135	4312583	28.4
Clostridioides difficile	SRR26288238	PRJNA821830	SAMN37692768	SRP460579	1068116	84	4155067	28.23
Clostridioides difficile	SRR26288239	PRJNA821830	SAMN37692714	SRP460579	410401	149	4072607	28.26
Clostridioides difficile	SRR26288240	PRJNA821830	SAMN37692767	SRP460579	262277	164	4142559	28.4
Clostridioides difficile	SRR26288241	PRJNA821830	SAMN37692766	SRP460579	242914	231	4168026	28.24
Clostridioides difficile	SRR26288242	PRJNA821830	SAMN37692765	SRP460579	375086	232	4309881	29.3
Clostridioides difficile	SRR26288243	PRJNA821830	SAMN37692764	SRP460579	290017	147	4094472	28.53
Clostridioides difficile	SRR26288244	PRJNA821830	SAMN37692763	SRP460579	285983	285	4221828	28.44
Clostridioides difficile	SRR26288245	PRJNA821830	SAMN37692762	SRP460579	210862	314	4245490	28.42
Clostridioides difficile	SRR26288246	PRJNA821830	SAMN37692761	SRP460579	649868	108	4057523	28.42
Clostridioides difficile	SRR26288247	PRJNA821830	SAMN37692760	SRP460579	649868	112	4055225	28.45
Clostridioides difficile	SRR26288248	PRJNA821830	SAMN37692759	SRP460579	214834	367	4177408	28.59
Clostridioides difficile	SRR26288249	PRJNA821830	SAMN37692758	SRP460579	282367	189	4161090	28.64
Clostridioides difficile	SRR26288250	PRJNA821830	SAMN37692713	SRP460579	162598	380	3962761	28.47
Clostridioides difficile	SRR26288251	PRJNA821830	SAMN37692757	SRP460579	1099385	146	4052982	28.26
Clostridioides difficile	SRR26288252	PRJNA821830	SAMN37692756	SRP460579	441550	130	4385370	28.56
Clostridioides difficile	SRR26288253	PRJNA821830	SAMN37692755	SRP460579	370329	214	4194295	28.61
Clostridioides difficile	SRR26288254	PRJNA821830	SAMN37692754	SRP460579	311594	155	4148519	28.8
Clostridioides difficile	SRR26288255	PRJNA821830	SAMN37692753	SRP460579	346896	118	4046113	28.29
Clostridioides difficile	SRR26288256	PRJNA821830	SAMN37692752	SRP460579	163429	376	3902831	28.29
Clostridioides difficile	SRR26288257	PRJNA821830	SAMN37692751	SRP460579	246707	199	4236938	28.58
Clostridioides difficile	SRR26288258	PRJNA821830	SAMN37692750	SRP460579	258262	287	4424367	28.49
Clostridioides difficile	SRR26288259	PRJNA821830	SAMN37692749	SRP460579	284793	317	4171830	28.36
Clostridioides difficile	SRR26288260	PRJNA821830	SAMN37692748	SRP460579	296807	157	4199762	28.29
Clostridioides difficile	SRR26288261	PRJNA821830	SAMN37692712	SRP460579	839133	177	4084161	28.29
Clostridioides difficile	SRR26288262	PRJNA821830	SAMN37692747	SRP460579	500649	135	4088633	28.32
Clostridioides difficile	SRR26288263	PRJNA821830	SAMN37692746	SRP460579	471614	174	4151022	28.54
Clostridioides difficile	SRR26288264	PRJNA821830	SAMN37692745	SRP460579	303256	240	4097656	28.52
Clostridioides difficile	SRR26288265	PRJNA821830	SAMN37692744	SRP460579	2333426	134	4059199	28.42
Clostridioides difficile	SRR26288266	PRJNA821830	SAMN37692743	SRP460579	150033	322	4175455	28.59
Clostridioides difficile	SRR26288267	PRJNA821830	SAMN37692742	SRP460579	910691	121	4092913	28.51
Clostridioides difficile	SRR26288268	PRJNA821830	SAMN37692741	SRP460579	2173336	142	4084702	28.41
Clostridioides difficile	SRR26288269	PRJNA821830	SAMN37692740	SRP460579	299200	148	4217487	28.27
Clostridioides difficile	SRR26288270	PRJNA821830	SAMN37692739	SRP460579	300017	158	4174549	28.33
Clostridioides difficile	SRR26288271	PRJNA821830	SAMN37692738	SRP460579	274414	263	4302159	28.79
Clostridioides difficile	SRR26288272	PRJNA821830	SAMN37692711	SRP460579	305916	174	4142943	28.58
Clostridioides difficile	SRR26288273	PRJNA821830	SAMN37692737	SRP460579	323417	162	4291769	28.2
Clostridioides difficile	SRR26288274	PRJNA821830	SAMN37692736	SRP460579	556244	142	4213931	28.88
Clostridioides difficile	SRR26288275	PRJNA821830	SAMN37692735	SRP460579	319855	163	4181163	28.6
Clostridioides difficile	SRR26288276	PRJNA821830	SAMN37692734	SRP460579	2332865	115	4053090	28.39
Clostridioides difficile	SRR26288277	PRJNA821830	SAMN37692733	SRP460579	298140	209	4362591	28.25
Clostridioides difficile	SRR26288278	PRJNA821830	SAMN37692732	SRP460579	838909	144	4150574	28.3
Clostridioides difficile	SRR26288279	PRJNA821830	SAMN37692731	SRP460579	741684	122	4083194	28.48
Clostridioides difficile	SRR26288281	PRJNA821830	SAMN37692729	SRP460579	419042	148	4102830	28.62
Clostridioides difficile	SRR26288282	PRJNA821830	SAMN37692728	SRP460579	133082	379	4561839	28.28
Clostridioides difficile	SRR26288283	PRJNA821830	SAMN37692710	SRP460579	256965	216	4244741	28.61
Clostridioides difficile	SRR26288285	PRJNA821830	SAMN37692726	SRP460579	185994	340	4241981	28.67
Clostridioides difficile	SRR26288286	PRJNA821830	SAMN37692725	SRP460579	269986	199	4154931	28.53
Clostridioides difficile	SRR26288287	PRJNA821830	SAMN37692724	SRP460579	317258	190	4346786	28.27
Clostridioides difficile	SRR26288288	PRJNA821830	SAMN37692723	SRP460579	2333220	122	4054854	28.41
Clostridioides difficile	SRR26288289	PRJNA821830	SAMN37692722	SRP460579	283401	166	4170893	28.24
Clostridioides difficile	SRR26288290	PRJNA821830	SAMN37692721	SRP460579	223594	209	4146104	28.52
Clostridioides difficile	SRR26288291	PRJNA821830	SAMN37692720	SRP460579	659872	126	4058946	28.42
Clostridioides difficile	SRR26288292	PRJNA821830	SAMN37692719	SRP460579	1047064	114	4058600	28.42
Clostridioides difficile	SRR26288293	PRJNA821830	SAMN37692718	SRP460579	723268	125	4044941	28.34
Clostridioides difficile	SRR26288294	PRJNA821830	SAMN37692709	SRP460579	266929	307	4190061	28.45
Clostridioides difficile	SRR26367960	PRJNA821830	SAMN37795434	SRP460579	210144	156	4330502	28.48
Clostridioides difficile	SRR26367961	PRJNA821830	SAMN37795496	SRP460579	350008	156	4106306	28.41
Clostridioides difficile	SRR26367962	PRJNA821830	SAMN37795495	SRP460579	908712	145	4180628	28.27
Clostridioides difficile	SRR26367963	PRJNA821830	SAMN37795494	SRP460579	649605	134	4109997	28.41
Clostridioides difficile	SRR26367964	PRJNA821830	SAMN37795493	SRP460579	290807	200	4296858	28.43
Clostridioides difficile	SRR26367965	PRJNA821830	SAMN37795492	SRP460579	420401	133	4165570	28.27
Clostridioides difficile	SRR26367966	PRJNA821830	SAMN37795491	SRP460579	500649	134	4064768	28.38
Clostridioides difficile	SRR26367967	PRJNA821830	SAMN37795490	SRP460579	306648	153	4112192	28.37
Clostridioides difficile	SRR26367968	PRJNA821830	SAMN37795489	SRP460579	260750	204	4221337	28.85
Clostridioides difficile	SRR26367969	PRJNA821830	SAMN37795488	SRP460579	175120	346	4199946	28.41
Clostridioides difficile	SRR26367970	PRJNA821830	SAMN37795487	SRP460579	245572	163	3995986	28.29
Clostridioides difficile	SRR26367971	PRJNA821830	SAMN37795433	SRP460579	485533	2292	4804616	28.63
Clostridioides difficile	SRR26367972	PRJNA821830	SAMN37795486	SRP460579	370594	375	4287840	28.53
Clostridioides difficile	SRR26367973	PRJNA821830	SAMN37795485	SRP460579	323417	162	4291769	28.2
Clostridioides difficile	SRR26367974	PRJNA821830	SAMN37795484	SRP460579	149066	370	4199682	28.51
Clostridioides difficile	SRR26367975	PRJNA821830	SAMN37795483	SRP460579	439271	141	4151845	28.47
Clostridioides difficile	SRR26367976	PRJNA821830	SAMN37795482	SRP460579	189067	283	4227881	28.35
Clostridioides difficile	SRR26367977	PRJNA821830	SAMN37795481	SRP460579	153946	287	4209809	28.51
Clostridioides difficile	SRR26367978	PRJNA821830	SAMN37795480	SRP460579	146588	338	4110358	28.44
Clostridioides difficile	SRR26367979	PRJNA821830	SAMN37795479	SRP460579	987553	151	4161425	28.27
Clostridioides difficile	SRR26367980	PRJNA821830	SAMN37795478	SRP460579	907874	123	4178118	28.49
Clostridioides difficile	SRR26367981	PRJNA821830	SAMN37795477	SRP460579	584802	169	4135173	28.33
Clostridioides difficile	SRR26367982	PRJNA821830	SAMN37795432	SRP460579	308444	294	4308312	28.44
Clostridioides difficile	SRR26367983	PRJNA821830	SAMN37795476	SRP460579	162598	385	3888432	28.23
Clostridioides difficile	SRR26367984	PRJNA821830	SAMN37795475	SRP460579	740137	129	4069199	28.46
Clostridioides difficile	SRR26367987	PRJNA821830	SAMN37795472	SRP460579	411217	156	4116116	28.36
Clostridioides difficile	SRR26367988	PRJNA821830	SAMN37795471	SRP460579	370525	165	4214602	28.47
Clostridioides difficile	SRR26367989	PRJNA821830	SAMN37795470	SRP460579	244627	239	4209445	28.48
Clostridioides difficile	SRR26367990	PRJNA821830	SAMN37795469	SRP460579	2333425	112	4091207	28.5
Clostridioides difficile	SRR26367991	PRJNA821830	SAMN37795468	SRP460579	223594	189	4144047	28.51
Clostridioides difficile	SRR26367992	PRJNA821830	SAMN37795517	SRP460579	216131	174	4123995	28.62
Clostridioides difficile	SRR26367993	PRJNA821830	SAMN37795436	SRP460579	290259	188	4366215	28.29
Clostridioides difficile	SRR26367994	PRJNA821830	SAMN37795516	SRP460579	229536	209	4145018	28.54
Clostridioides difficile	SRR26367995	PRJNA821830	SAMN37795515	SRP460579	227816	325	4063438	28.36
Clostridioides difficile	SRR26367996	PRJNA821830	SAMN37795514	SRP460579	164442	300	4093055	28.59
Clostridioides difficile	SRR26367997	PRJNA821830	SAMN37795513	SRP460579	2333067	115	4057616	28.42
Clostridioides difficile	SRR26367998	PRJNA821830	SAMN37795512	SRP460579	323620	164	4199412	28.43
Clostridioides difficile	SRR26367999	PRJNA821830	SAMN37795511	SRP460579	374499	204	4189606	28.39
Clostridioides difficile	SRR26368000	PRJNA821830	SAMN37795510	SRP460579	240967	205	4128970	28.25
Clostridioides difficile	SRR26368001	PRJNA821830	SAMN37795509	SRP460579	215685	246	4221323	28.53
Clostridioides difficile	SRR26368002	PRJNA821830	SAMN37795508	SRP460579	322496	234	4278949	28.73
Clostridioides difficile	SRR26368003	PRJNA821830	SAMN37795507	SRP460579	298140	196	4359887	28.29
Clostridioides difficile	SRR26368004	PRJNA821830	SAMN37795435	SRP460579	475756	192	4301357	29
Clostridioides difficile	SRR26368005	PRJNA821830	SAMN37795506	SRP460579	905087	145	4052249	28.42
Clostridioides difficile	SRR26368006	PRJNA821830	SAMN37795505	SRP460579	523211	143	4076766	28.29
Clostridioides difficile	SRR26368007	PRJNA821830	SAMN37795504	SRP460579	410401	164	4187561	28.29
Clostridioides difficile	SRR26368008	PRJNA821830	SAMN37795503	SRP460579	318121	204	4150138	28.53
Clostridioides difficile	SRR26368009	PRJNA821830	SAMN37795502	SRP460579	649974	107	4120683	28.64
Clostridioides difficile	SRR26368010	PRJNA821830	SAMN37795501	SRP460579	287470	185	4400722	28.48
Clostridioides difficile	SRR26368011	PRJNA821830	SAMN37795500	SRP460579	323628	162	4132608	28.65
Clostridioides difficile	SRR26368012	PRJNA821830	SAMN37795499	SRP460579	236326	240	4186217	28.5
Clostridioides difficile	SRR26368013	PRJNA821830	SAMN37795498	SRP460579	441594	162	4284463	28.48
Clostridioides difficile	SRR26368014	PRJNA821830	SAMN37795497	SRP460579	217832	164	4207528	28.46
Clostridioides difficile	SRR26368015	PRJNA821830	SAMN37795467	SRP460579	207228	338	4264522	28.35
Clostridioides difficile	SRR26368016	PRJNA821830	SAMN37795431	SRP460579	152545	3091	4849056	28.39
Clostridioides difficile	SRR26368017	PRJNA821830	SAMN37795466	SRP460579	566203	189	4295737	28.9
Clostridioides difficile	SRR26368018	PRJNA821830	SAMN37795465	SRP460579	506825	182	4259893	28.74
Clostridioides difficile	SRR26368019	PRJNA821830	SAMN37795464	SRP460579	282964	221	4144448	28.55
Clostridioides difficile	SRR26368020	PRJNA821830	SAMN37795463	SRP460579	526814	152	4148537	28.39
Clostridioides difficile	SRR26368021	PRJNA821830	SAMN37795462	SRP460579	318502	149	4094710	28.53
Clostridioides difficile	SRR26368022	PRJNA821830	SAMN37795461	SRP460579	295024	219	4173571	28.6
Clostridioides difficile	SRR26368023	PRJNA821830	SAMN37795460	SRP460579	1040667	131	4061164	28.41
Clostridioides difficile	SRR26368024	PRJNA821830	SAMN37795459	SRP460579	961464	127	4084165	28.46
Clostridioides difficile	SRR26368025	PRJNA821830	SAMN37795458	SRP460579	261714	270	4143523	28.42
Clostridioides difficile	SRR26368026	PRJNA821830	SAMN37795457	SRP460579	330863	176	4151207	28.54
Clostridioides difficile	SRR26368027	PRJNA821830	SAMN37795430	SRP460579	2765516	105	4100736	28.57
Clostridioides difficile	SRR26368028	PRJNA821830	SAMN37795456	SRP460579	206465	367	4007956	28.48
Clostridioides difficile	SRR26368029	PRJNA821830	SAMN37795455	SRP460579	175782	223	4149091	28.39
Clostridioides difficile	SRR26368030	PRJNA821830	SAMN37795454	SRP460579	547770	144	4147653	28.67
Clostridioides difficile	SRR26368031	PRJNA821830	SAMN37795453	SRP460579	370341	170	4138263	28.52
Clostridioides difficile	SRR26368032	PRJNA821830	SAMN37795452	SRP460579	963291	134	4129928	28.48
Clostridioides difficile	SRR26368033	PRJNA821830	SAMN37795451	SRP460579	402058	154	4109831	28.54
Clostridioides difficile	SRR26368034	PRJNA821830	SAMN37795450	SRP460579	419179	157	4156083	28.24
Clostridioides difficile	SRR26368035	PRJNA821830	SAMN37795449	SRP460579	245686	169	4095122	28.49
Clostridioides difficile	SRR26368036	PRJNA821830	SAMN37795448	SRP460579	2332983	133	4054003	28.41
Clostridioides difficile	SRR26368037	PRJNA821830	SAMN37795447	SRP460579	1238142	155	4294849	28.19
Clostridioides difficile	SRR26368038	PRJNA821830	SAMN37795429	SRP460579	351497	226	4216639	28.67
Clostridioides difficile	SRR26368039	PRJNA821830	SAMN37795446	SRP460579	232738	152	4369307	28.49
Clostridioides difficile	SRR26368040	PRJNA821830	SAMN37795445	SRP460579	327718	173	4174186	28.49
Clostridioides difficile	SRR26368041	PRJNA821830	SAMN37795444	SRP460579	370329	183	4177144	28.55
Clostridioides difficile	SRR26368042	PRJNA821830	SAMN37795443	SRP460579	167266	331	4010900	28.47
Clostridioides difficile	SRR26368043	PRJNA821830	SAMN37795442	SRP460579	265854	208	4201275	28.64
Clostridioides difficile	SRR26368044	PRJNA821830	SAMN37795441	SRP460579	304093	167	4152376	28.67
Clostridioides difficile	SRR26368045	PRJNA821830	SAMN37795440	SRP460579	964687	138	4143309	28.49
Clostridioides difficile	SRR26368046	PRJNA821830	SAMN37795439	SRP460579	240419	344	4163129	28.41
Clostridioides difficile	SRR26368048	PRJNA821830	SAMN37795437	SRP460579	298140	199	4301696	28.26
Clostridioides difficile	SRR26368049	PRJNA821830	SAMN37795428	SRP460579	273840	199	4457823	28.47
Clostridioides difficile	SRR26368050	PRJNA821830	SAMN37795427	SRP460579	304697	173	4194196	28.41
Clostridioides difficile	SRR26422203	PRJNA821830	SAMN37875019	SRP460579	612190	76	4177721	28.25
Clostridioides difficile	SRR26422204	PRJNA821830	SAMN37875018	SRP460579	311170	110	4309528	28.61
Clostridioides difficile	SRR26422205	PRJNA821830	SAMN37875017	SRP460579	318573	121	4184975	28.5
Clostridioides difficile	SRR26422206	PRJNA821830	SAMN37875016	SRP460579	415753	82	4139230	28.58
Clostridioides difficile	SRR26422207	PRJNA821830	SAMN37875015	SRP460579	517581	81	4172039	28.65
Clostridioides difficile	SRR26422208	PRJNA821830	SAMN37875014	SRP460579	1014516	75	4051790	28.38
Clostridioides difficile	SRR26422209	PRJNA821830	SAMN37875033	SRP460579	437172	94	4292530	28.44
Clostridioides difficile	SRR26422210	PRJNA821830	SAMN37875032	SRP460579	359020	117	4369279	28.31
Clostridioides difficile	SRR26422211	PRJNA821830	SAMN37875031	SRP460579	968734	66	4227341	28.6
Clostridioides difficile	SRR26422212	PRJNA821830	SAMN37875013	SRP460579	245821	87	4148187	28.52
Clostridioides difficile	SRR26422213	PRJNA821830	SAMN37875030	SRP460579	666344	66	4218503	28.31
Clostridioides difficile	SRR26422214	PRJNA821830	SAMN37875029	SRP460579	472882	98	4220384	28.54
Clostridioides difficile	SRR26422215	PRJNA821830	SAMN37875028	SRP460579	416652	78	4265417	28.65
Clostridioides difficile	SRR26422216	PRJNA821830	SAMN37875027	SRP460579	402175	87	4191178	28.52
Clostridioides difficile	SRR26422217	PRJNA821830	SAMN37875026	SRP460579	476038	85	4425516	28.69
Clostridioides difficile	SRR26422218	PRJNA821830	SAMN37875025	SRP460579	2033376	47	4077212	28.44
Clostridioides difficile	SRR26422219	PRJNA821830	SAMN37875024	SRP460579	1252242	34	4064013	28.48
Clostridioides difficile	SRR26422220	PRJNA821830	SAMN37875023	SRP460579	304979	108	4142718	28.46
Clostridioides difficile	SRR26422221	PRJNA821830	SAMN37875022	SRP460579	437857	74	4233441	28.36
Clostridioides difficile	SRR26422222	PRJNA821830	SAMN37875021	SRP460579	785228	46	4240780	28.74
Clostridioides difficile	SRR26422223	PRJNA821830	SAMN37875012	SRP460579	877961	72	4055110	28.4
Clostridioides difficile	SRR26422224	PRJNA821830	SAMN37875011	SRP460579	780833	68	4080545	28.43
Clostridioides difficile	SRR26536731	PRJNA821830	SAMN37997596	SRP460579	372752	90	4224470	28.26
Clostridioides difficile	SRR26536732	PRJNA821830	SAMN37997595	SRP460579	317474	132	4374885	28.28
Clostridioides difficile	SRR26536733	PRJNA821830	SAMN37997594	SRP460579	421475	121	4379468	28.28
Clostridioides difficile	SRR26536734	PRJNA821830	SAMN37997593	SRP460579	691282	165	4194201	28.27
Clostridioides difficile	SRR26536735	PRJNA821830	SAMN37997592	SRP460579	946635	64	4160915	28.71
