# Supplementary material for: Reliable delineation of Clostridioides difficile and related members of the family Peptostreptococcaceae using phylogenomics and spore coat protein-specific molecular markers
Source: Microbiol Spectr. 2026 Jun 15;14(7):e04185-25. doi: 10.1128/spectrum.04185-25 (PMC13339974; doi:10.1128/spectrum.04185-25)
Supplement: Table S2 — 16S rRNA sequence data used in this work, retrieved from NCBIs FTP server. [file spectrum.04185-25-s0005.xlsx]

## Sheet: Table S2
Table S2. 16S rRNA sequence data used in this work, retrieved from NCBIs FTP server.
Genome	Reference
Acetoanaerobium noterae ATCC 35199	GU562448.1
Acetoanaerobium sticklandii JCM 1433	LC053841.1
Aeribacillus pallidus DSM 3670	NR_026515.1
Alicyclobacillus acidocaldarius subsp. acidocaldarius DSM 446	NR_074678.1
Alkalihalophilus pseudofirmus DSM 8715	NR_026139.1
Amphibacillus marinus J1	GU213062.1
Amphibacillus sediminis Shu-P-Ggiii25-2	NR_041361.1
Anaerosphaera aminiphila DSM 21120	AB298735.2
Anaerotignum propionicum DSM 321-AFMT-0%NaCl-C09	OQ608752.1
Aneurinibacillus soli CB4	KJ739787.1
Asaccharospora iregularis DSM 2635	X73447.1
Bacillus amyloliquefaciens CSP	AB743876.1
Bacillus anthracis C9401	AB190225.1
Bacillus cereus ATCC 14579	NR_074540.1
Bacillus gobiensis IGCAR-2019 SS-05	MK409631.1
Bacillus licheniformis SBNN1	LC814576.1
Bacillus mycoides BGSC1-DN3	AB368963.1
Bacillus subtilis subsp. subtilis B7B	HE590857.1
Bacillus velezensis YW417	LC666720.1
Bacillus weihaiensis SAB14	OQ566836.1
Blautia coccoides Ga-1	KX594322.1
Brevibacillus laterosporus NBRC 15654	AB363742.1
Caldibacillus thermoamylovorans V4029	PQ013868.1
Clostridioides difficile JCM 1296	AB548672.1
Clostridioides mangenotii ATCC 25761	M59098.1
Clostridium aceticum DSM 1496	Y18183.1
Clostridium acetireducens sp-nov	X79862.1
Clostridium acetobutylicum JCM 8021	AB678388.1
Clostridium acidaminophilum DSM 3953	AF071416.1
Clostridium algidicarnis CBA7512	MN646976.1
Clostridium argentinense 2740	AB734422.1
Clostridium autoethanogenum DSM 10061	Y18178.1
Clostridium baratii CPBR1	OP727730.1
Clostridium beijerinckii JCM 7847	AB020191.1
Clostridium botulinum A	L37585.1
Clostridium butyricum JCM 1391	AB595129.1
Clostridium cadaveris TMN65	LC784029.1
Clostridium carboxidivorans TW15	LC020505.1
Clostridium celatum G085	LC515638.1
Clostridium cellulovorans TM15	MT356141.1
Clostridium chauvoei ASU12	KF372578.1
Clostridium cochlearium DSM 107247	MN537526.1
Clostridium collagenovorans DSM 3089	X73439.1
Clostridium disporicum DSM 5521	Y18176.1
Clostridium drakei SL1T	Y18813.1
Clostridium estertheticum NCIBM 12511	S46734.1
Clostridium fallax ATCC 19400	M59088.2
Clostridium felsineum DSM 794	X77851.1
Clostridium formicaceticum DSM 92T	HF679208.1
Clostridium frigidicarnis PT110	KY124222.1
Clostridium frigoris DSM 14204	AJ506117.1
Clostridium gasigenes CBA7518	MN646981.1
Clostridium grantii A1	X75272.1
Clostridium haemolyticum DSM 5565	Y18173.1
Clostridium homopropionicum DSM 5847T	X76744.1
Clostridium intestinale TC4	PP727408.1
Clostridium kluyveri KLU1	ON142366.1
Clostridium lacusfryxellense DSM 14205	AJ506118.1
Clostridium ljungdahlii CM11	MT357009.1
Clostridium magnum WB24	MH196458.1
Clostridium malenominatum JCM 1405	LC007107.1
Clostridium moniliforme LY3-2	MZ573205.1
Clostridium novyi JCM 1406	LC781874.1
Clostridium oceanicum JCM 1407	LC007108.1
Clostridium paradoxum DSM 7308	Z69942.1
Clostridium paraputrificum DSM 2630	X73445.1
Clostridium pascui J30-41	LC194926.1
Clostridium pasteurianum NIBE-A1	MH229856.1
Clostridium peptidivorans TMC4	NR_025019.1
Clostridium perfringens K18	AB610566.1
Clostridium polyendosporus DSM 5272	Y18189.1
Clostridium puniceum 9157	MT810109.1
Clostridium putrefaciens DSM 1291	AF127024.1
Clostridium saccharobutylicum MH206	ON626695.1
Clostridium saccharoperbutylacetonicum HYN0066	MF988697.1
Clostridium sardiniense DSM 2632	X73446.1
Clostridium scatologenes K29	AB610570.1
Clostridium septicum CS57	MW861638.1
Clostridium sordellii JCM 3814	AB550230.1
Clostridium sporogenes ATCC 3584	KY322712.1
Clostridium subterminale EK1	MW819640.1
Clostridium tertium ATCC 14573	AJ245413.1
Clostridium tetani NCTC 279	X74770.1
Clostridium thermoalcaliphilum DSM 7309T	FR749954.1
Clostridium thermobutyricum XMR5567-3	OR960436.1
Clostridium thermopalmarium AGIS-9	OR775682.1
Clostridium theroalcaliphilum JWYL23-2	L11304.1
Clostridium tyrobutyricum TYR4	ON142361.1
Clostridium vincentii M3	KY283112.1
Criibacterium bergeronii CCR1 22567	MF547661.1
Cytobacillus kochii J46TS4	LC588602.1
Enterococcus faecalis T6a1	LC557817.1
Eubacterium tarantellae DSM3997T	FR733677.1
Eubacterium tenue ATCC 25553	M59118.1
Eubacterium yurii subsp. margaretiae ATCC 43715	AY533381.1
Eubacterium yurii subsp. schtitka ATCC 43716	AY533382.1
Eubacterium yurii subsp. yurii SM14	GU269551.1
Faecalimicrobium dakarense FF1	KC517358.1
Filifactor alocis ATCC 35896	AJ006962.1
Filifactor villosus DSM 1645	X73452.1
Geobacillus stearothermophilus Miki-B11	LC793486.1
Halalkalibacter krulwichiae BRHUB3	OR506249.1
Halalkalibacterium halodurans TCA-161	OQ071786.1
Halolactibacillus miurensis CASVEL11	KT852564.1
Hathewaya histolytica JCM 11014	LC480787.1
Heyndrickxia coagulans LC2	PP461057.1
Intestinibacter bartlettii WAL 16138	AY438672.1
Lachnospira multipara D32	AH000856.2
Lancefieldella parvula F63B	OR398765.1
Maledivibacter halophilus DSM 5387	X77837.1
Mediannikoviicoccus vaginalis Marseille-Q5883	OM728652.1
Moorella thermoacetica Y73	AB734660.1
Paeniclostridium ghonii NCIMB 10636	X73451.1
Paraclostridium bifermentans ATCC 638	AB075769.1
Paraclostridium dentum SKVG24	MF161401.3
Paramaledivibacter caminithermalis DVird3	AF458779.1
Peptacetobacter hiranonis TO-931	AF262237.1
Peptacetobacter hominis ZHW00191	MK144347.1
Peptoanaerobacter stomatis ACC19a	HM120213.1
Peptoclostridium acidaminophilum DSM 3953	AF071416.1
Peptoclostridium litorale DSM 5388	X77845.1
Peptostreptococcus anaerobius ATCC 27337	D14150.1
Peptostreptococcus canis CCUG 57081	HE687281.1
Peptostreptococcus faecalis Marseille P4308	LT960583.1
Peptostreptococcus russellii RT-10B	AY167952.1
Peptostreptococcus stomatis W2278	DQ160208.1
Peribacillus asahii BSB050	PQ203673.1
Proteocatella sphenisci PPP2	AF450134.1
Romboutsia faecis NSJ-18	MT905214.1
Romboutsia hominis FRIFI	KT372679.1
Romboutsia ilealis CRIB	JN381505.1
Romboutsia lituseburensis ATCC 25759	M59107.2
Romboutsia maritimum CCRI-22766	MF979851.1
Romboutsia sedimentorum LAM201	KF443808.1
Romboutsia timonensis DR1	LN998074.1
Romboutsia weinsteinii CCRI-19649	NOJY02000162.1
Sporacetigenium mesophilum ZLJ115	AY682207.1
Streptococcus mutans K51	MF578808.1
Tepidibacter formicigenes DV 1184	AY245527.1
Tepidibacter mesophilus B1	GQ231514.1
Tepidibacter thalassicus SC 562	AY158079.1
Terrisporobacter glycolicus ATCC 14880 = DSM 1288	X76750.1
Terrisporobacter hibernicus MCA3	MZ497377.1
Terrisporobacter mayombei DSM 6539	FR733682.1
Terrisporobacter othinensis DSM 2635	X73447.1
Terrisporobacter petrolearius LAM0A37	KJ000015.2
Thermoanaerobacter thermocopriae JCM 7501	L09167.1
Thermoanaerobacterium thermosaccharolyticum CECT 5852T	FR870449.1
Tuberibacillus calidus 607	AB231786.1
Vulcanibacillus modesticaldus BRT	AM050346.1
Wukongibacter baidiensis DY30321	KT783480.3
