# Supplementary material for: Reliable delineation of Clostridioides difficile and related members of the family Peptostreptococcaceae using phylogenomics and spore coat protein-specific molecular markers
Source: Microbiol Spectr. 2026 Jun 15;14(7):e04185-25. doi: 10.1128/spectrum.04185-25 (PMC13339974; doi:10.1128/spectrum.04185-25)
Supplement: Table S3 — Genomes used in this work, retrieved from NCBIs FTP server. [file spectrum.04185-25-s0006.xlsx]

## Sheet: Table S3
Table S3. Genomes used in this work, retrieved from NCBIs FTP server.
Strain_Name	Contig_Count	First_Contig_Accession	Data_Source
Acetoanaerobium noterae ATCC 35199	19	NZ_FUYN01000019.1	NCBI GenBank Database
Acetoanaerobium sticklandii DSM 519	1	NC_014614.1	NCBI GenBank Database
Alkalithermobacter paradoxus DSM 7309	40	NZ_MZGW01000001.1	NCBI GenBank Database
Alkalithermobacter thermoalcaliphilus JW-YL-7	3	NZ_LSFY01000001.1	NCBI GenBank Database
Asaccharospora irregularis DSM 2635	76	NZ_FQWX01000075.1	NCBI GenBank Database
Clostridioides difficile DSM 1296	2	NZ_CP011968.1	NCBI GenBank Database
Clostridium butyricum DSM 10702	4	NZ_CP040626.1	NCBI GenBank Database
Criibacterium bergeronii CCR1 22567	79	NZ_MBEW02000010.1	NCBI GenBank Database
Eubacterium yurii ATCC 43714	41	NZ_FUZS01000038.1	NCBI GenBank Database
Faecalimicrobium dakarense FF1	257	NZ_HG529224.1	NCBI GenBank Database
Filifactor alocis ATCC 35896	1	NC_016630.1	NCBI GenBank Database
Filifactor villosus CCUG 46385	71	NZ_JBHSHL010000001.1	NCBI GenBank Database
Intestinibacter bartlettii DSM 16795	1	NZ_CP102273.1	NCBI GenBank Database
Lachnospira multipara ATCC 19207	31	NZ_AUJG01000001.1	NCBI GenBank Database
Maledivibacter halophilus M1	39	NZ_FUZT01000039.1	NCBI GenBank Database
Mediannikoviicoccus vaginalis Marseille-Q5883	4	NZ_CAKMRI010000001.1	NCBI GenBank Database
Metaclostridioides mangenotii DSM 1289	12	NZ_JAGGJX010000001.1	NCBI GenBank Database
Paeniclostridium ghonii NCTR 3900	6	NZ_CP161000.1	NCBI GenBank Database
Paraclostridium bifermentans ATCC 638	22	NZ_AVNC01000001.1	NCBI GenBank Database
Paraclostridium dentum IIB4	4	NZ_CP183813.1	NCBI GenBank Database
Paraclostridium sordellii ATCC 9714	3	NZ_LN679998.1	NCBI GenBank Database
Paraclostridium tenue JCM 6486	64	NZ_BAAACP010000001.1	NCBI GenBank Database
Paramaledivibacter caminithermalis DSM 15212	155	NZ_FRAG01000153.1	NCBI GenBank Database
Peptacetobacter hiranonis DSM 13275	1	NZ_CP036523.1	NCBI GenBank Database
Peptacetobacter hominis ZHW00191	34	NZ_SGJB01000001.1	NCBI GenBank Database
Peptoanaerobacter stomatis ACC19a	50	NZ_JH414546.1	NCBI GenBank Database
Peptoclostridium acidaminophilum al-2	2	NZ_CP007452.1	NCBI GenBank Database
Peptoclostridium litorale W6	26	NZ_JJMM01000001.1	NCBI GenBank Database
Peptostreptococcus anaerobius 653-L	73	NZ_ADJN01000073.1	NCBI GenBank Database
Peptostreptococcus canis DSM 27025	24	NZ_JAGGLE010000001.1	NCBI GenBank Database
Peptostreptococcus faecalis Marseille-P4308	29	NZ_OERU01000029.1	NCBI GenBank Database
Peptostreptococcus russellii RT-10B	12	NZ_JYGE01000012.1	NCBI GenBank Database
Peptostreptococcus stomatis DSM 17678	74	NZ_ADGQ01000074.1	NCBI GenBank Database
Proteocatella sphenisci DSM 23131	45	NZ_AUID01000001.1	NCBI GenBank Database
Romboutsia faecis NSJ-18	38	NZ_JACRWE010000001.1	NCBI GenBank Database
Romboutsia hominis MT17	12	NZ_FJTZ01000001.1	NCBI GenBank Database
Romboutsia ilealis CRIB	2	NZ_LN555523.1	NCBI GenBank Database
Romboutsia lituseburensis DSM 797	29	NZ_FNGW01000026.1	NCBI GenBank Database
Romboutsia maritimum CCRI-22766	108	NZ_NOJZ02000100.1	NCBI GenBank Database
Romboutsia sedimentorum RC002	36	NZ_JASKYM010000001.1	NCBI GenBank Database
Romboutsia timonensis Marseille-P326	21	NZ_LT629846.1	NCBI GenBank Database
Romboutsia weinsteinii CCRI-19649	163	NZ_NOJY02000100.1	NCBI GenBank Database
Tepidibacter formicigenes DSM 15518	149	NZ_FRAE01000146.1	NCBI GenBank Database
Tepidibacter mesophilus JCM 16806	110	NZ_BDQY01000001.1	NCBI GenBank Database
Tepidibacter thalassicus DSM 15285	57	NZ_FQXH01000057.1	NCBI GenBank Database
Terrisporobacter glycolicus DSM 1288	2	NZ_CP117523.1	NCBI GenBank Database
Terrisporobacter hibernicus MCA3	2	NZ_CP081135.1	NCBI GenBank Database
Terrisporobacter mayombei DSM 6539	3	NZ_CP101637.1	NCBI GenBank Database
Terrisporobacter othiniensis 08-306576	166	NZ_JWHR01000001.1	NCBI GenBank Database
Terrisporobacter petrolearius JCM 19845	3	NZ_CP102984.1	NCBI GenBank Database
Wukongibacter baidiensis DY30321	1	NZ_CP138202.1	NCBI GenBank Database
