# Supplementary material for: Reliable delineation of Clostridioides difficile and related members of the family Peptostreptococcaceae using phylogenomics and spore coat protein-specific molecular markers
Source: Microbiol Spectr. 2026 Jun 15;14(7):e04185-25. doi: 10.1128/spectrum.04185-25 (PMC13339974; doi:10.1128/spectrum.04185-25)
Supplement: Table S4 — List of single-copy orthologous proteins used for whole-genome phylogenetic tree construction. [file spectrum.04185-25-s0007.xlsx]

## Sheet: Supplementary_Table_S4
Table S4. List of single-copy orthologous proteins used for whole-genome phylogenetic tree construction.
Orthogroup	Acetoanaerobium_noterae_ATCC_35199	Acetoanaerobium_sticklandii_DSM_519	Alkalithermobacter_paradoxus_DSM_7309	Alkalithermobacter_thermoalcaliphilus_JW-YL-7	Asaccharospora_irregularis_DSM_2635	Clostridioides_difficile_DSM_1296	Clostridium_butyricum_DSM_10702	Criibacterium_bergeronii_CCR1_22567	Eubacterium_yurii_ATCC_43714	Faecalimicrobium_dakarense_FF1	Filifactor_alocis_ATCC_35896	Filifactor_villosus_CCUG_46385	Intestinibacter_bartlettii_DSM_16795	Lachnospira_multipara_ATCC_19207	Maledivibacter_halophilus_M1	Mediannikoviicoccus_vaginalis_Marseille-Q5883	Metaclostridioides_mangenotii_DSM_1289	Paeniclostridium_ghonii_NCTR_3900	Paraclostridium_bifermentans_ATCC_638	Paraclostridium_dentum_IIB4	Paraclostridium_sordellii_ATCC_9714	Paraclostridium_tenue_JCM_6486	Paramaledivibacter_caminithermalis_DSM_15212	Peptacetobacter_hiranonis_DSM_13275	Peptacetobacter_hominis_ZHW00191	Peptoanaerobacter_stomatis_ACC19a	Peptoclostridium_acidaminophilum_al-2	Peptoclostridium_litorale_DSM_5388	Peptostreptococcus_anaerobius_653-L	Peptostreptococcus_canis_DSM_27025	Peptostreptococcus_faecalis_Marseille-P4308	Peptostreptococcus_russellii_RT-10B	Peptostreptococcus_stomatis_DSM_17678	Proteocatella_sphenisci_DSM_23131	Romboutsia_faecis_NSJ-18	Romboutsia_hominis_MT17	Romboutsia_ilealis_CRIB	Romboutsia_lituseburensis_DSM_797	Romboutsia_maritimum_CCRI-22766	Romboutsia_sedimentorum_RC002	Romboutsia_timonensis_Marseille-P326	Romboutsia_weinsteinii_CCRI-19649	Tepidibacter_formicigenes_DSM_15518	Tepidibacter_mesophilus_JCM_16806	Tepidibacter_thalassicus_DSM_15285	Terrisporobacter_glycolicus_DSM_1288	Terrisporobacter_hibernicus_MCA3	Terrisporobacter_mayombei_DSM_6539	Terrisporobacter_othiniensis_08-306576
OG0000550	Acetoanaerobium_noterae_ATCC_35199 WP_005367905.1 MULTISPECIES_ 30S ribosomal protein S21 [Acetoanaerobium]	Acetoanaerobium_sticklandii_DSM_519 WP_005367905.1 MULTISPECIES_ 30S ribosomal protein S21 [Acetoanaerobium]	Alkalithermobacter_paradoxus_DSM_7309 WP_079412392.1 30S ribosomal protein S21 [Alkalithermobacter paradoxus]	Alkalithermobacter_thermoalcaliphilus_JW-YL-7 WP_066070345.1 30S ribosomal protein S21 [Alkalithermobacter thermoalcaliphilus]	Asaccharospora_irregularis_DSM_2635 WP_003416618.1 MULTISPECIES_ 30S ribosomal protein S21 [Peptostreptococcaceae]	Clostridioides_difficile_DSM_1296 WP_003416618.1 MULTISPECIES_ 30S ribosomal protein S21 [Peptostreptococcaceae]	Clostridium_butyricum_DSM_10702 WP_002581942.1 MULTISPECIES_ 30S ribosomal protein S21 [Clostridium]	Criibacterium_bergeronii_CCR1_22567 WP_068912122.1 30S ribosomal protein S21 [Criibacterium bergeronii]	Eubacterium_yurii_ATCC_43714 WP_005367905.1 MULTISPECIES_ 30S ribosomal protein S21 [Peptostreptococcaceae]	Faecalimicrobium_dakarense_FF1 WP_021125460.1 MULTISPECIES_ 30S ribosomal protein S21 [Clostridia]	Filifactor_alocis_ATCC_35896 WP_014261932.1 MULTISPECIES_ 30S ribosomal protein S21 [Filifactor]	Filifactor_villosus_CCUG_46385 WP_014261932.1 MULTISPECIES_ 30S ribosomal protein S21 [Filifactor]	Intestinibacter_bartlettii_DSM_16795 WP_002844447.1 MULTISPECIES_ 30S ribosomal protein S21 [Clostridia]	Lachnospira_multipara_ATCC_19207 WP_005603101.1 MULTISPECIES_ 30S ribosomal protein S21 [Clostridia]	Maledivibacter_halophilus_M1 WP_079493137.1 30S ribosomal protein S21 [Maledivibacter halophilus]	Mediannikoviicoccus_vaginalis_Marseille-Q5883 WP_237036318.1 30S ribosomal protein S21 [Mediannikoviicoccus vaginalis]	Metaclostridioides_mangenotii_DSM_1289 WP_209455326.1 30S ribosomal protein S21 [Metaclostridioides mangenotii]	Paeniclostridium_ghonii_NCTR_3900 WP_021125460.1 MULTISPECIES_ 30S ribosomal protein S21 [Clostridia]	Paraclostridium_bifermentans_ATCC_638 WP_021125460.1 MULTISPECIES_ 30S ribosomal protein S21 [Clostridia]	Paraclostridium_dentum_IIB4 WP_021125460.1 MULTISPECIES_ 30S ribosomal protein S21 [Clostridia]	Paraclostridium_sordellii_ATCC_9714 WP_021125460.1 MULTISPECIES_ 30S ribosomal protein S21 [Clostridia]	Paraclostridium_tenue_JCM_6486 WP_021125460.1 MULTISPECIES_ 30S ribosomal protein S21 [Clostridia]	Paramaledivibacter_caminithermalis_DSM_15212 WP_073147760.1 30S ribosomal protein S21 [Paramaledivibacter caminithermalis]	Peptacetobacter_hiranonis_DSM_13275 WP_002844447.1 MULTISPECIES_ 30S ribosomal protein S21 [Clostridia]	Peptacetobacter_hominis_ZHW00191 WP_002844447.1 MULTISPECIES_ 30S ribosomal protein S21 [Clostridia]	Peptoanaerobacter_stomatis_ACC19a WP_009526421.1 30S ribosomal protein S21 [Peptoanaerobacter stomatis]	Peptoclostridium_acidaminophilum_al-2 WP_025435715.1 MULTISPECIES_ 30S ribosomal protein S21 [Peptoclostridium]	Peptoclostridium_litorale_DSM_5388 WP_038264993.1 30S ribosomal protein S21 [Peptoclostridium litorale]	Peptostreptococcus_anaerobius_653-L WP_002844447.1 MULTISPECIES_ 30S ribosomal protein S21 [Clostridia]	Peptostreptococcus_canis_DSM_27025 WP_002844447.1 MULTISPECIES_ 30S ribosomal protein S21 [Clostridia]	Peptostreptococcus_faecalis_Marseille-P4308 WP_002844447.1 MULTISPECIES_ 30S ribosomal protein S21 [Clostridia]	Peptostreptococcus_russellii_RT-10B WP_074914847.1 MULTISPECIES_ 30S ribosomal protein S21 [Peptostreptococcaceae]	Peptostreptococcus_stomatis_DSM_17678 WP_002844447.1 MULTISPECIES_ 30S ribosomal protein S21 [Clostridia]	Proteocatella_sphenisci_DSM_23131 WP_028829789.1 30S ribosomal protein S21 [Proteocatella sphenisci]	Romboutsia_faecis_NSJ-18 WP_071121214.1 MULTISPECIES_ 30S ribosomal protein S21 [Romboutsia]	Romboutsia_hominis_MT17 WP_021125460.1 MULTISPECIES_ 30S ribosomal protein S21 [Clostridia]	Romboutsia_ilealis_CRIB WP_071121214.1 MULTISPECIES_ 30S ribosomal protein S21 [Romboutsia]	Romboutsia_lituseburensis_DSM_797 WP_021125460.1 MULTISPECIES_ 30S ribosomal protein S21 [Clostridia]	Romboutsia_maritimum_CCRI-22766 WP_021125460.1 MULTISPECIES_ 30S ribosomal protein S21 [Clostridia]	Romboutsia_sedimentorum_RC002 WP_021125460.1 MULTISPECIES_ 30S ribosomal protein S21 [Clostridia]	Romboutsia_timonensis_Marseille-P326 WP_071121214.1 MULTISPECIES_ 30S ribosomal protein S21 [Romboutsia]	Romboutsia_weinsteinii_CCRI-19649 WP_021125460.1 MULTISPECIES_ 30S ribosomal protein S21 [Clostridia]	Tepidibacter_formicigenes_DSM_15518 WP_072889109.1 30S ribosomal protein S21 [Tepidibacter formicigenes]	Tepidibacter_mesophilus_JCM_16806 WP_099187329.1 MULTISPECIES_ 30S ribosomal protein S21 [Tepidibacter]	Tepidibacter_thalassicus_DSM_15285 WP_072722939.1 30S ribosomal protein S21 [Tepidibacter thalassicus]	Terrisporobacter_glycolicus_DSM_1288 WP_002844447.1 MULTISPECIES_ 30S ribosomal protein S21 [Clostridia]	Terrisporobacter_hibernicus_MCA3 WP_074914847.1 MULTISPECIES_ 30S ribosomal protein S21 [Peptostreptococcaceae]	Terrisporobacter_mayombei_DSM_6539 WP_228103954.1 30S ribosomal protein S21 [Terrisporobacter mayombei]	Terrisporobacter_othiniensis_08-306576 WP_039680595.1 MULTISPECIES_ 30S ribosomal protein S21 [Terrisporobacter]
OG0000551	Acetoanaerobium_noterae_ATCC_35199 WP_008516283.1 MULTISPECIES_ 50S ribosomal protein L36 [Bacillota]	Acetoanaerobium_sticklandii_DSM_519 WP_008516283.1 MULTISPECIES_ 50S ribosomal protein L36 [Bacillota]	Alkalithermobacter_paradoxus_DSM_7309 WP_008516283.1 MULTISPECIES_ 50S ribosomal protein L36 [Bacillota]	Alkalithermobacter_thermoalcaliphilus_JW-YL-7 WP_008516283.1 MULTISPECIES_ 50S ribosomal protein L36 [Bacillota]	Asaccharospora_irregularis_DSM_2635 WP_018590391.1 MULTISPECIES_ 50S ribosomal protein L36 [Bacillota]	Clostridioides_difficile_DSM_1296 WP_002509257.1 MULTISPECIES_ 50S ribosomal protein L36 [Bacillota]	Clostridium_butyricum_DSM_10702 WP_003156543.1 MULTISPECIES_ 50S ribosomal protein L36 [Bacteria]	Criibacterium_bergeronii_CCR1_22567 WP_068912571.1 MULTISPECIES_ 50S ribosomal protein L36 [Clostridia]	Eubacterium_yurii_ATCC_43714 WP_005367740.1 MULTISPECIES_ 50S ribosomal protein L36 [Clostridiales]	Faecalimicrobium_dakarense_FF1 WP_002509257.1 MULTISPECIES_ 50S ribosomal protein L36 [Bacillota]	Filifactor_alocis_ATCC_35896 WP_014262815.1 50S ribosomal protein L36 [Filifactor alocis]	Filifactor_villosus_CCUG_46385 WP_379787706.1 50S ribosomal protein L36 [Filifactor villosus]	Intestinibacter_bartlettii_DSM_16795 WP_018590391.1 MULTISPECIES_ 50S ribosomal protein L36 [Clostridia]	Lachnospira_multipara_ATCC_19207 WP_003022746.1 MULTISPECIES_ 50S ribosomal protein L36 [Clostridia]	Maledivibacter_halophilus_M1 WP_025434559.1 MULTISPECIES_ 50S ribosomal protein L36 [Bacillota]	Mediannikoviicoccus_vaginalis_Marseille-Q5883 WP_055078595.1 MULTISPECIES_ 50S ribosomal protein L36 [Bacillota]	Metaclostridioides_mangenotii_DSM_1289 WP_024621782.1 50S ribosomal protein L36 [Metaclostridioides mangenotii]	Paeniclostridium_ghonii_NCTR_3900 WP_003373491.1 MULTISPECIES_ 50S ribosomal protein L36 [Bacillota]	Paraclostridium_bifermentans_ATCC_638 WP_021122033.1 MULTISPECIES_ 50S ribosomal protein L36 [Clostridia]	Paraclostridium_dentum_IIB4 WP_021122033.1 MULTISPECIES_ 50S ribosomal protein L36 [Clostridia]	Paraclostridium_sordellii_ATCC_9714 WP_021122033.1 MULTISPECIES_ 50S ribosomal protein L36 [Clostridia]	Paraclostridium_tenue_JCM_6486 WP_003373491.1 MULTISPECIES_ 50S ribosomal protein L36 [Bacillota]	Paramaledivibacter_caminithermalis_DSM_15212 WP_025434559.1 MULTISPECIES_ 50S ribosomal protein L36 [Bacillota]	Peptacetobacter_hiranonis_DSM_13275 WP_002509257.1 MULTISPECIES_ 50S ribosomal protein L36 [Bacillota]	Peptacetobacter_hominis_ZHW00191 WP_017753001.1 MULTISPECIES_ 50S ribosomal protein L36 [Bacillota]	Peptoanaerobacter_stomatis_ACC19a WP_009524358.1 MULTISPECIES_ 50S ribosomal protein L36 [Clostridia]	Peptoclostridium_acidaminophilum_al-2 WP_025434559.1 MULTISPECIES_ 50S ribosomal protein L36 [Bacillota]	Peptoclostridium_litorale_DSM_5388 WP_025434559.1 MULTISPECIES_ 50S ribosomal protein L36 [Bacillota]	Peptostreptococcus_anaerobius_653-L WP_002509257.1 MULTISPECIES_ 50S ribosomal protein L36 [Bacillota]	Peptostreptococcus_canis_DSM_27025 WP_002509257.1 MULTISPECIES_ 50S ribosomal protein L36 [Bacillota]	Peptostreptococcus_faecalis_Marseille-P4308 WP_101773958.1 50S ribosomal protein L36 [Peptostreptococcus faecalis]	Peptostreptococcus_russellii_RT-10B WP_106776986.1 MULTISPECIES_ 50S ribosomal protein L36 [Peptostreptococcus]	Peptostreptococcus_stomatis_DSM_17678 WP_002509257.1 MULTISPECIES_ 50S ribosomal protein L36 [Bacillota]	Proteocatella_sphenisci_DSM_23131 WP_025434559.1 MULTISPECIES_ 50S ribosomal protein L36 [Bacillota]	Romboutsia_faecis_NSJ-18 WP_017753001.1 MULTISPECIES_ 50S ribosomal protein L36 [Bacillota]	Romboutsia_hominis_MT17 WP_002509257.1 MULTISPECIES_ 50S ribosomal protein L36 [Bacillota]	Romboutsia_ilealis_CRIB WP_017753001.1 MULTISPECIES_ 50S ribosomal protein L36 [Bacillota]	Romboutsia_lituseburensis_DSM_797 WP_002509257.1 MULTISPECIES_ 50S ribosomal protein L36 [Bacillota]	Romboutsia_maritimum_CCRI-22766 WP_017753001.1 MULTISPECIES_ 50S ribosomal protein L36 [Bacillota]	Romboutsia_sedimentorum_RC002 WP_017753001.1 MULTISPECIES_ 50S ribosomal protein L36 [Bacillota]	Romboutsia_timonensis_Marseille-P326 WP_017753001.1 MULTISPECIES_ 50S ribosomal protein L36 [Bacillota]	Romboutsia_weinsteinii_CCRI-19649 WP_017753001.1 MULTISPECIES_ 50S ribosomal protein L36 [Bacillota]	Tepidibacter_formicigenes_DSM_15518 WP_003720928.1 MULTISPECIES_ 50S ribosomal protein L36 [Bacillota]	Tepidibacter_mesophilus_JCM_16806 WP_025434559.1 MULTISPECIES_ 50S ribosomal protein L36 [Bacillota]	Tepidibacter_thalassicus_DSM_15285 WP_039312872.1 MULTISPECIES_ 50S ribosomal protein L36 [Bacillota]	Terrisporobacter_glycolicus_DSM_1288 WP_018590391.1 MULTISPECIES_ 50S ribosomal protein L36 [Clostridia]	Terrisporobacter_hibernicus_MCA3 WP_018590391.1 MULTISPECIES_ 50S ribosomal protein L36 [Bacillota]	Terrisporobacter_mayombei_DSM_6539 WP_018590391.1 MULTISPECIES_ 50S ribosomal protein L36 [Clostridia]	Terrisporobacter_othiniensis_08-306576 WP_018590391.1 MULTISPECIES_ 50S ribosomal protein L36 [Bacillota]
OG0000552	Acetoanaerobium_noterae_ATCC_35199 WP_013360227.1 MULTISPECIES_ DNA polymerase III subunit beta [Acetoanaerobium]	Acetoanaerobium_sticklandii_DSM_519 WP_013360227.1 MULTISPECIES_ DNA polymerase III subunit beta [Acetoanaerobium]	Alkalithermobacter_paradoxus_DSM_7309 WP_079412717.1 DNA polymerase III subunit beta [Alkalithermobacter paradoxus]	Alkalithermobacter_thermoalcaliphilus_JW-YL-7 WP_066072156.1 DNA polymerase III subunit beta [Alkalithermobacter thermoalcaliphilus]	Asaccharospora_irregularis_DSM_2635 WP_073124088.1 DNA polymerase III subunit beta [Asaccharospora irregularis]	Clostridioides_difficile_DSM_1296 WP_003420481.1 DNA polymerase III subunit beta [Clostridioides difficile]	Clostridium_butyricum_DSM_10702 WP_002582818.1 MULTISPECIES_ DNA polymerase III subunit beta [Clostridium]	Criibacterium_bergeronii_CCR1_22567 WP_068912332.1 DNA polymerase III subunit beta [Criibacterium bergeronii]	Eubacterium_yurii_ATCC_43714 WP_079652584.1 DNA polymerase III subunit beta [[Eubacterium] yurii]	Faecalimicrobium_dakarense_FF1 WP_042277512.1 DNA polymerase III subunit beta [[Clostridium] dakarense]	Filifactor_alocis_ATCC_35896 WP_041250718.1 DNA polymerase III subunit beta [Filifactor alocis]	Filifactor_villosus_CCUG_46385 WP_379788072.1 DNA polymerase III subunit beta [Filifactor villosus]	Intestinibacter_bartlettii_DSM_16795 WP_007285204.1 DNA polymerase III subunit beta [Intestinibacter bartlettii]	Lachnospira_multipara_ATCC_19207 WP_027431114.1 MULTISPECIES_ DNA polymerase III subunit beta [Lachnospira]	Maledivibacter_halophilus_M1 WP_079495512.1 DNA polymerase III subunit beta [Maledivibacter halophilus]	Mediannikoviicoccus_vaginalis_Marseille-Q5883 WP_237037034.1 DNA polymerase III subunit beta [Mediannikoviicoccus vaginalis]	Metaclostridioides_mangenotii_DSM_1289 WP_209457784.1 DNA polymerase III subunit beta [Metaclostridioides mangenotii]	Paeniclostridium_ghonii_NCTR_3900 WP_250674718.1 DNA polymerase III subunit beta [Paraclostridium ghonii]	Paraclostridium_bifermentans_ATCC_638 WP_021434343.1 DNA polymerase III subunit beta [Paraclostridium bifermentans]	Paraclostridium_dentum_IIB4 WP_419742309.1 DNA polymerase III subunit beta [Paraclostridium dentum]	Paraclostridium_sordellii_ATCC_9714 WP_021127389.1 DNA polymerase III subunit beta [Paraclostridium sordellii]	Paraclostridium_tenue_JCM_6486 WP_346045570.1 DNA polymerase III subunit beta [Paraclostridium tenue]	Paramaledivibacter_caminithermalis_DSM_15212 WP_073149294.1 DNA polymerase III subunit beta [Paramaledivibacter caminithermalis]	Peptacetobacter_hiranonis_DSM_13275 WP_006440946.1 DNA polymerase III subunit beta [Peptacetobacter hiranonis]	Peptacetobacter_hominis_ZHW00191 WP_142536057.1 DNA polymerase III subunit beta [Peptacetobacter hominis]	Peptoanaerobacter_stomatis_ACC19a WP_009526050.1 DNA polymerase III subunit beta [Peptoanaerobacter stomatis]	Peptoclostridium_acidaminophilum_al-2 WP_025434423.1 DNA polymerase III subunit beta [Peptoclostridium acidaminophilum]	Peptoclostridium_litorale_DSM_5388 WP_038262298.1 DNA polymerase III subunit beta [Peptoclostridium litorale]	Peptostreptococcus_anaerobius_653-L WP_002842964.1 MULTISPECIES_ DNA polymerase III subunit beta [Peptostreptococcus]	Peptostreptococcus_canis_DSM_27025 WP_185624674.1 DNA polymerase III subunit beta [Peptostreptococcus canis]	Peptostreptococcus_faecalis_Marseille-P4308 WP_101773722.1 DNA polymerase III subunit beta [Peptostreptococcus faecalis]	Peptostreptococcus_russellii_RT-10B WP_106777081.1 DNA polymerase III subunit beta [Peptostreptococcus russellii]	Peptostreptococcus_stomatis_DSM_17678 WP_007788467.1 DNA polymerase III subunit beta [Peptostreptococcus stomatis]	Proteocatella_sphenisci_DSM_23131 WP_028829706.1 DNA polymerase III subunit beta [Proteocatella sphenisci]	Romboutsia_faecis_NSJ-18 WP_187127980.1 DNA polymerase III subunit beta [Romboutsia faecis]	Romboutsia_hominis_MT17 WP_092921706.1 MULTISPECIES_ DNA polymerase III subunit beta [Romboutsia]	Romboutsia_ilealis_CRIB WP_180702499.1 MULTISPECIES_ DNA polymerase III subunit beta [Romboutsia]	Romboutsia_lituseburensis_DSM_797 WP_092727762.1 DNA polymerase III subunit beta [Romboutsia lituseburensis]	Romboutsia_maritimum_CCRI-22766 WP_095405495.1 DNA polymerase III subunit beta [Romboutsia maritimum]	Romboutsia_sedimentorum_RC002 WP_284133465.1 DNA polymerase III subunit beta [Romboutsia sedimentorum]	Romboutsia_timonensis_Marseille-P326 WP_071118853.1 DNA polymerase III subunit beta [Romboutsia timonensis]	Romboutsia_weinsteinii_CCRI-19649 WP_094366917.1 DNA polymerase III subunit beta [Romboutsia weinsteinii]	Tepidibacter_formicigenes_DSM_15518 WP_072888705.1 DNA polymerase III subunit beta [Tepidibacter formicigenes]	Tepidibacter_mesophilus_JCM_16806 WP_099189749.1 DNA polymerase III subunit beta [Tepidibacter mesophilus]	Tepidibacter_thalassicus_DSM_15285 WP_072725237.1 DNA polymerase III subunit beta [Tepidibacter thalassicus]	Terrisporobacter_glycolicus_DSM_1288 WP_018590073.1 DNA polymerase III subunit beta [Terrisporobacter glycolicus]	Terrisporobacter_hibernicus_MCA3 WP_074920216.1 MULTISPECIES_ DNA polymerase III subunit beta [Terrisporobacter]	Terrisporobacter_mayombei_DSM_6539 WP_228106364.1 DNA polymerase III subunit beta [Terrisporobacter mayombei]	Terrisporobacter_othiniensis_08-306576 WP_039679953.1 MULTISPECIES_ DNA polymerase III subunit beta [Terrisporobacter]
OG0000553	Acetoanaerobium_noterae_ATCC_35199 WP_013360333.1 MULTISPECIES_ recombination mediator RecR [Acetoanaerobium]	Acetoanaerobium_sticklandii_DSM_519 WP_013360333.1 MULTISPECIES_ recombination mediator RecR [Acetoanaerobium]	Alkalithermobacter_paradoxus_DSM_7309 WP_079413644.1 recombination mediator RecR [Alkalithermobacter paradoxus]	Alkalithermobacter_thermoalcaliphilus_JW-YL-7 WP_066072496.1 recombination mediator RecR [Alkalithermobacter thermoalcaliphilus]	Asaccharospora_irregularis_DSM_2635 WP_073127671.1 recombination mediator RecR [Asaccharospora irregularis]	Clostridioides_difficile_DSM_1296 WP_003421618.1 recombination mediator RecR [Clostridioides difficile]	Clostridium_butyricum_DSM_10702 WP_002583112.1 MULTISPECIES_ recombination mediator RecR [Clostridia]	Criibacterium_bergeronii_CCR1_22567 WP_068912488.1 recombination mediator RecR [Criibacterium bergeronii]	Eubacterium_yurii_ATCC_43714 WP_079651757.1 recombination protein RecR [[Eubacterium] yurii]	Faecalimicrobium_dakarense_FF1 WP_042278378.1 recombination mediator RecR [[Clostridium] dakarense]	Filifactor_alocis_ATCC_35896 WP_014262503.1 recombination mediator RecR [Filifactor alocis]	Filifactor_villosus_CCUG_46385 WP_379788736.1 recombination mediator RecR [Filifactor villosus]	Intestinibacter_bartlettii_DSM_16795 WP_007285681.1 recombination mediator RecR [Intestinibacter bartlettii]	Lachnospira_multipara_ATCC_19207 WP_027431073.1 MULTISPECIES_ recombination mediator RecR [Lachnospira]	Maledivibacter_halophilus_M1 WP_079495942.1 recombination mediator RecR [Maledivibacter halophilus]	Mediannikoviicoccus_vaginalis_Marseille-Q5883 WP_237037379.1 recombination mediator RecR [Mediannikoviicoccus vaginalis]	Metaclostridioides_mangenotii_DSM_1289 WP_027700815.1 recombination mediator RecR [Metaclostridioides mangenotii]	Paeniclostridium_ghonii_NCTR_3900 WP_250675120.1 recombination mediator RecR [Paraclostridium ghonii]	Paraclostridium_bifermentans_ATCC_638 WP_021431654.1 recombination mediator RecR [Paraclostridium bifermentans]	Paraclostridium_dentum_IIB4 WP_024619992.1 MULTISPECIES_ recombination mediator RecR [Paraclostridium]	Paraclostridium_sordellii_ATCC_9714 WP_021121713.1 recombination mediator RecR [Paraclostridium sordellii]	Paraclostridium_tenue_JCM_6486 WP_147548199.1 recombination mediator RecR [Paraclostridium tenue]	Paramaledivibacter_caminithermalis_DSM_15212 WP_073153627.1 recombination mediator RecR [Paramaledivibacter caminithermalis]	Peptacetobacter_hiranonis_DSM_13275 WP_040410758.1 MULTISPECIES_ recombination mediator RecR [Peptostreptococcales]	Peptacetobacter_hominis_ZHW00191 WP_142536762.1 recombination mediator RecR [Peptacetobacter hominis]	Peptoanaerobacter_stomatis_ACC19a WP_009526297.1 recombination mediator RecR [Peptoanaerobacter stomatis]	Peptoclostridium_acidaminophilum_al-2 WP_025434454.1 recombination mediator RecR [Peptoclostridium acidaminophilum]	Peptoclostridium_litorale_DSM_5388 WP_038266741.1 recombination mediator RecR [Peptoclostridium litorale]	Peptostreptococcus_anaerobius_653-L WP_002843545.1 MULTISPECIES_ recombination mediator RecR [Peptostreptococcus]	Peptostreptococcus_canis_DSM_27025 WP_185624652.1 recombination mediator RecR [Peptostreptococcus canis]	Peptostreptococcus_faecalis_Marseille-P4308 WP_101773766.1 recombination mediator RecR [Peptostreptococcus faecalis]	Peptostreptococcus_russellii_RT-10B WP_106777059.1 recombination mediator RecR [Peptostreptococcus russellii]	Peptostreptococcus_stomatis_DSM_17678 WP_007789149.1 recombination mediator RecR [Peptostreptococcus stomatis]	Proteocatella_sphenisci_DSM_23131 WP_028828805.1 recombination mediator RecR [Proteocatella sphenisci]	Romboutsia_faecis_NSJ-18 WP_153973182.1 recombination mediator RecR [Romboutsia faecis]	Romboutsia_hominis_MT17 WP_092921361.1 MULTISPECIES_ recombination mediator RecR [Romboutsia]	Romboutsia_ilealis_CRIB WP_180702513.1 MULTISPECIES_ recombination mediator RecR [Romboutsia]	Romboutsia_lituseburensis_DSM_797 WP_092727878.1 recombination mediator RecR [Romboutsia lituseburensis]	Romboutsia_maritimum_CCRI-22766 WP_095406487.1 recombination mediator RecR [Romboutsia maritimum]	Romboutsia_sedimentorum_RC002 WP_284133923.1 recombination mediator RecR [Romboutsia sedimentorum]	Romboutsia_timonensis_Marseille-P326 WP_071121459.1 recombination mediator RecR [Romboutsia timonensis]	Romboutsia_weinsteinii_CCRI-19649 WP_116041740.1 recombination mediator RecR [Romboutsia weinsteinii]	Tepidibacter_formicigenes_DSM_15518 WP_072889210.1 recombination mediator RecR [Tepidibacter formicigenes]	Tepidibacter_mesophilus_JCM_16806 WP_099192427.1 recombination mediator RecR [Tepidibacter mesophilus]	Tepidibacter_thalassicus_DSM_15285 WP_072725200.1 recombination mediator RecR [Tepidibacter thalassicus]	Terrisporobacter_glycolicus_DSM_1288 WP_018590936.1 recombination mediator RecR [Terrisporobacter glycolicus]	Terrisporobacter_hibernicus_MCA3 WP_074920458.1 MULTISPECIES_ recombination mediator RecR [Terrisporobacter]	Terrisporobacter_mayombei_DSM_6539 WP_228106746.1 recombination mediator RecR [Terrisporobacter mayombei]	Terrisporobacter_othiniensis_08-306576 WP_039681446.1 MULTISPECIES_ recombination mediator RecR [Terrisporobacter]
OG0000555	Acetoanaerobium_noterae_ATCC_35199 WP_013360508.1 MULTISPECIES_ co-chaperone GroES [Acetoanaerobium]	Acetoanaerobium_sticklandii_DSM_519 WP_013360508.1 MULTISPECIES_ co-chaperone GroES [Acetoanaerobium]	Alkalithermobacter_paradoxus_DSM_7309 WP_079412069.1 co-chaperone GroES [Alkalithermobacter paradoxus]	Alkalithermobacter_thermoalcaliphilus_JW-YL-7 WP_066067707.1 co-chaperone GroES [Alkalithermobacter thermoalcaliphilus]	Asaccharospora_irregularis_DSM_2635 WP_073126091.1 co-chaperone GroES [Asaccharospora irregularis]	Clostridioides_difficile_DSM_1296 WP_003420907.1 MULTISPECIES_ co-chaperone GroES [Clostridia]	Clostridium_butyricum_DSM_10702 WP_002582770.1 MULTISPECIES_ co-chaperone GroES [Clostridia]	Criibacterium_bergeronii_CCR1_22567 WP_068911673.1 co-chaperone GroES [Criibacterium bergeronii]	Eubacterium_yurii_ATCC_43714 WP_079651415.1 co-chaperone GroES [[Eubacterium] yurii]	Faecalimicrobium_dakarense_FF1 WP_042277681.1 co-chaperone GroES [[Clostridium] dakarense]	Filifactor_alocis_ATCC_35896 WP_014263141.1 co-chaperone GroES [Filifactor alocis]	Filifactor_villosus_CCUG_46385 WP_379786904.1 co-chaperone GroES [Filifactor villosus]	Intestinibacter_bartlettii_DSM_16795 WP_007285790.1 co-chaperone GroES [Intestinibacter bartlettii]	Lachnospira_multipara_ATCC_19207 WP_027431847.1 MULTISPECIES_ co-chaperone GroES [Lachnospira]	Maledivibacter_halophilus_M1 WP_079490318.1 co-chaperone GroES [Maledivibacter halophilus]	Mediannikoviicoccus_vaginalis_Marseille-Q5883 WP_237036768.1 co-chaperone GroES [Mediannikoviicoccus vaginalis]	Metaclostridioides_mangenotii_DSM_1289 WP_209457136.1 co-chaperone GroES [Metaclostridioides mangenotii]	Paeniclostridium_ghonii_NCTR_3900 WP_250675216.1 co-chaperone GroES [Paraclostridium ghonii]	Paraclostridium_bifermentans_ATCC_638 WP_021428256.1 MULTISPECIES_ co-chaperone GroES [Paraclostridium]	Paraclostridium_dentum_IIB4 WP_021428256.1 MULTISPECIES_ co-chaperone GroES [Paraclostridium]	Paraclostridium_sordellii_ATCC_9714 WP_054631999.1 co-chaperone GroES [Paraclostridium sordellii]	Paraclostridium_tenue_JCM_6486 WP_346044978.1 co-chaperone GroES [Paraclostridium tenue]	Paramaledivibacter_caminithermalis_DSM_15212 WP_073150410.1 co-chaperone GroES [Paramaledivibacter caminithermalis]	Peptacetobacter_hiranonis_DSM_13275 WP_006438971.1 MULTISPECIES_ co-chaperone GroES [Peptostreptococcales]	Peptacetobacter_hominis_ZHW00191 WP_142535475.1 co-chaperone GroES [Peptacetobacter hominis]	Peptoanaerobacter_stomatis_ACC19a WP_009525344.1 co-chaperone GroES [Peptoanaerobacter stomatis]	Peptoclostridium_acidaminophilum_al-2 WP_025436010.1 co-chaperone GroES [Peptoclostridium acidaminophilum]	Peptoclostridium_litorale_DSM_5388 WP_038266972.1 co-chaperone GroES [Peptoclostridium litorale]	Peptostreptococcus_anaerobius_653-L WP_002845177.1 MULTISPECIES_ co-chaperone GroES [Peptostreptococcus]	Peptostreptococcus_canis_DSM_27025 WP_185623227.1 co-chaperone GroES [Peptostreptococcus canis]	Peptostreptococcus_faecalis_Marseille-P4308 WP_101773662.1 co-chaperone GroES [Peptostreptococcus faecalis]	Peptostreptococcus_russellii_RT-10B WP_106775874.1 co-chaperone GroES [Peptostreptococcus russellii]	Peptostreptococcus_stomatis_DSM_17678 WP_007789003.1 co-chaperone GroES [Peptostreptococcus stomatis]	Proteocatella_sphenisci_DSM_23131 WP_028830214.1 co-chaperone GroES [Proteocatella sphenisci]	Romboutsia_faecis_NSJ-18 WP_153972493.1 co-chaperone GroES [Romboutsia faecis]	Romboutsia_hominis_MT17 WP_092922004.1 MULTISPECIES_ co-chaperone GroES [Romboutsia]	Romboutsia_ilealis_CRIB WP_180702391.1 MULTISPECIES_ co-chaperone GroES [Romboutsia]	Romboutsia_lituseburensis_DSM_797 WP_092727282.1 co-chaperone GroES [Romboutsia lituseburensis]	Romboutsia_maritimum_CCRI-22766 WP_095406551.1 co-chaperone GroES [Romboutsia maritimum]	Romboutsia_sedimentorum_RC002 WP_284133293.1 co-chaperone GroES [Romboutsia sedimentorum]	Romboutsia_timonensis_Marseille-P326 WP_071121533.1 co-chaperone GroES [Romboutsia timonensis]	Romboutsia_weinsteinii_CCRI-19649 WP_094367299.1 co-chaperone GroES [Romboutsia weinsteinii]	Tepidibacter_formicigenes_DSM_15518 WP_072890571.1 co-chaperone GroES [Tepidibacter formicigenes]	Tepidibacter_mesophilus_JCM_16806 WP_099189892.1 co-chaperone GroES [Tepidibacter mesophilus]	Tepidibacter_thalassicus_DSM_15285 WP_072725689.1 co-chaperone GroES [Tepidibacter thalassicus]	Terrisporobacter_glycolicus_DSM_1288 WP_018590021.1 MULTISPECIES_ co-chaperone GroES [Terrisporobacter]	Terrisporobacter_hibernicus_MCA3 WP_039681375.1 MULTISPECIES_ co-chaperone GroES [Terrisporobacter]	Terrisporobacter_mayombei_DSM_6539 WP_018590021.1 MULTISPECIES_ co-chaperone GroES [Terrisporobacter]	Terrisporobacter_othiniensis_08-306576 WP_039681375.1 MULTISPECIES_ co-chaperone GroES [Terrisporobacter]
OG0000556	Acetoanaerobium_noterae_ATCC_35199 WP_013360565.1 MULTISPECIES_ HU family DNA-binding protein [Acetoanaerobium]	Acetoanaerobium_sticklandii_DSM_519 WP_013360565.1 MULTISPECIES_ HU family DNA-binding protein [Acetoanaerobium]	Alkalithermobacter_paradoxus_DSM_7309 WP_079413170.1 HU family DNA-binding protein [Alkalithermobacter paradoxus]	Alkalithermobacter_thermoalcaliphilus_JW-YL-7 WP_066071714.1 HU family DNA-binding protein [Alkalithermobacter thermoalcaliphilus]	Asaccharospora_irregularis_DSM_2635 WP_073127263.1 HU family DNA-binding protein [Asaccharospora irregularis]	Clostridioides_difficile_DSM_1296 WP_003421415.1 MULTISPECIES_ HU family DNA-binding protein [Clostridioides]	Clostridium_butyricum_DSM_10702 WP_002582985.1 MULTISPECIES_ HU family DNA-binding protein [Clostridium]	Criibacterium_bergeronii_CCR1_22567 WP_068913091.1 HU family DNA-binding protein [Criibacterium bergeronii]	Eubacterium_yurii_ATCC_43714 WP_005366247.1 HU family DNA-binding protein [[Eubacterium] yurii]	Faecalimicrobium_dakarense_FF1 WP_042278050.1 MULTISPECIES_ HU family DNA-binding protein [Clostridia]	Filifactor_alocis_ATCC_35896 WP_014261949.1 HU family DNA-binding protein [Filifactor alocis]	Filifactor_villosus_CCUG_46385 WP_379787746.1 HU family DNA-binding protein [Filifactor villosus]	Intestinibacter_bartlettii_DSM_16795 WP_007287615.1 MULTISPECIES_ HU family DNA-binding protein [Clostridia]	Lachnospira_multipara_ATCC_19207 WP_027431204.1 MULTISPECIES_ HU family DNA-binding protein [Lachnospira]	Maledivibacter_halophilus_M1 WP_079495858.1 HU family DNA-binding protein [Maledivibacter halophilus]	Mediannikoviicoccus_vaginalis_Marseille-Q5883 WP_237036953.1 HU family DNA-binding protein [Mediannikoviicoccus vaginalis]	Metaclostridioides_mangenotii_DSM_1289 WP_024621161.1 HU family DNA-binding protein [Metaclostridioides mangenotii]	Paeniclostridium_ghonii_NCTR_3900 WP_021430423.1 MULTISPECIES_ HU family DNA-binding protein [Paraclostridium]	Paraclostridium_bifermentans_ATCC_638 WP_021430423.1 MULTISPECIES_ HU family DNA-binding protein [Paraclostridium]	Paraclostridium_dentum_IIB4 WP_021430423.1 MULTISPECIES_ HU family DNA-binding protein [Paraclostridium]	Paraclostridium_sordellii_ATCC_9714 WP_021130286.1 MULTISPECIES_ HU family DNA-binding protein [Paraclostridium]	Paraclostridium_tenue_JCM_6486 WP_147547760.1 MULTISPECIES_ HU family DNA-binding protein [Peptostreptococcaceae]	Paramaledivibacter_caminithermalis_DSM_15212 WP_073150908.1 HU family DNA-binding protein [Paramaledivibacter caminithermalis]	Peptacetobacter_hiranonis_DSM_13275 WP_006441164.1 MULTISPECIES_ HU family DNA-binding protein [Peptostreptococcales]	Peptacetobacter_hominis_ZHW00191 WP_142536559.1 HU family DNA-binding protein [Peptacetobacter hominis]	Peptoanaerobacter_stomatis_ACC19a WP_009525884.1 HU family DNA-binding protein [Peptoanaerobacter stomatis]	Peptoclostridium_acidaminophilum_al-2 WP_025434598.1 HU family DNA-binding protein [Peptoclostridium acidaminophilum]	Peptoclostridium_litorale_DSM_5388 WP_038265710.1 HU family DNA-binding protein [Peptoclostridium litorale]	Peptostreptococcus_anaerobius_653-L WP_002845772.1 MULTISPECIES_ HU family DNA-binding protein [Peptostreptococcus]	Peptostreptococcus_canis_DSM_27025 WP_185624358.1 HU family DNA-binding protein [Peptostreptococcus canis]	Peptostreptococcus_faecalis_Marseille-P4308 WP_101772533.1 HU family DNA-binding protein [Peptostreptococcus faecalis]	Peptostreptococcus_russellii_RT-10B WP_106777299.1 MULTISPECIES_ HU family DNA-binding protein [Peptostreptococcus]	Peptostreptococcus_stomatis_DSM_17678 WP_007789649.1 MULTISPECIES_ HU family DNA-binding protein [Peptostreptococcus]	Proteocatella_sphenisci_DSM_23131 WP_028830086.1 HU family DNA-binding protein [Proteocatella sphenisci]	Romboutsia_faecis_NSJ-18 WP_122640635.1 MULTISPECIES_ HU family DNA-binding protein [Romboutsia]	Romboutsia_hominis_MT17 WP_092921443.1 MULTISPECIES_ HU family DNA-binding protein [Romboutsia]	Romboutsia_ilealis_CRIB WP_180702591.1 MULTISPECIES_ HU family DNA-binding protein [Romboutsia]	Romboutsia_lituseburensis_DSM_797 WP_092727649.1 HU family DNA-binding protein [Romboutsia lituseburensis]	Romboutsia_maritimum_CCRI-22766 WP_095404561.1 HU family DNA-binding protein [Romboutsia maritimum]	Romboutsia_sedimentorum_RC002 WP_026902377.1 HU family DNA-binding protein [Romboutsia sedimentorum]	Romboutsia_timonensis_Marseille-P326 WP_071118971.1 MULTISPECIES_ HU family DNA-binding protein [Romboutsia]	Romboutsia_weinsteinii_CCRI-19649 WP_094368432.1 HU family DNA-binding protein [Romboutsia weinsteinii]	Tepidibacter_formicigenes_DSM_15518 WP_072888474.1 HU family DNA-binding protein [Tepidibacter formicigenes]	Tepidibacter_mesophilus_JCM_16806 WP_099190923.1 HU family DNA-binding protein [Tepidibacter mesophilus]	Tepidibacter_thalassicus_DSM_15285 WP_072726429.1 HU family DNA-binding protein [Tepidibacter thalassicus]	Terrisporobacter_glycolicus_DSM_1288 WP_018591954.1 MULTISPECIES_ HU family DNA-binding protein [Terrisporobacter]	Terrisporobacter_hibernicus_MCA3 WP_018591954.1 MULTISPECIES_ HU family DNA-binding protein [Terrisporobacter]	Terrisporobacter_mayombei_DSM_6539 WP_018591954.1 MULTISPECIES_ HU family DNA-binding protein [Terrisporobacter]	Terrisporobacter_othiniensis_08-306576 WP_039680464.1 MULTISPECIES_ HU family DNA-binding protein [Terrisporobacter]
OG0000557	Acetoanaerobium_noterae_ATCC_35199 WP_013360703.1 MULTISPECIES_ diadenylate cyclase CdaA [Acetoanaerobium]	Acetoanaerobium_sticklandii_DSM_519 WP_013360703.1 MULTISPECIES_ diadenylate cyclase CdaA [Acetoanaerobium]	Alkalithermobacter_paradoxus_DSM_7309 WP_079413646.1 diadenylate cyclase CdaA [Alkalithermobacter paradoxus]	Alkalithermobacter_thermoalcaliphilus_JW-YL-7 WP_066067443.1 diadenylate cyclase CdaA [Alkalithermobacter thermoalcaliphilus]	Asaccharospora_irregularis_DSM_2635 WP_143153388.1 diadenylate cyclase CdaA [Asaccharospora irregularis]	Clostridioides_difficile_DSM_1296 WP_003420697.1 MULTISPECIES_ diadenylate cyclase CdaA [Clostridioides]	Clostridium_butyricum_DSM_10702 WP_002582656.1 MULTISPECIES_ diadenylate cyclase CdaA [Clostridium]	Criibacterium_bergeronii_CCR1_22567 WP_068911478.1 diadenylate cyclase CdaA [Criibacterium bergeronii]	Eubacterium_yurii_ATCC_43714 WP_079651370.1 TIGR00159 family protein [[Eubacterium] yurii]	Faecalimicrobium_dakarense_FF1 WP_042277544.1 diadenylate cyclase CdaA [[Clostridium] dakarense]	Filifactor_alocis_ATCC_35896 WP_014261941.1 diadenylate cyclase CdaA [Filifactor alocis]	Filifactor_villosus_CCUG_46385 WP_379787872.1 diadenylate cyclase CdaA [Filifactor villosus]	Intestinibacter_bartlettii_DSM_16795 WP_022070808.1 diadenylate cyclase CdaA [Intestinibacter bartlettii]	Lachnospira_multipara_ATCC_19207 WP_034245068.1 diadenylate cyclase CdaA [Lachnospira multipara]	Maledivibacter_halophilus_M1 WP_208984953.1 diadenylate cyclase CdaA [Maledivibacter halophilus]	Mediannikoviicoccus_vaginalis_Marseille-Q5883 WP_237036170.1 diadenylate cyclase CdaA [Mediannikoviicoccus vaginalis]	Metaclostridioides_mangenotii_DSM_1289 WP_209457189.1 diadenylate cyclase CdaA [Metaclostridioides mangenotii]	Paeniclostridium_ghonii_NCTR_3900 WP_250672860.1 diadenylate cyclase CdaA [Paraclostridium ghonii]	Paraclostridium_bifermentans_ATCC_638 WP_021431548.1 diadenylate cyclase CdaA [Paraclostridium bifermentans]	Paraclostridium_dentum_IIB4 WP_021431548.1 diadenylate cyclase CdaA [Paraclostridium bifermentans]	Paraclostridium_sordellii_ATCC_9714 WP_021127417.1 diadenylate cyclase CdaA [Paraclostridium sordellii]	Paraclostridium_tenue_JCM_6486 WP_346045102.1 diadenylate cyclase CdaA [Paraclostridium tenue]	Paramaledivibacter_caminithermalis_DSM_15212 WP_334293003.1 diadenylate cyclase CdaA [Paramaledivibacter caminithermalis]	Peptacetobacter_hiranonis_DSM_13275 WP_006438921.1 MULTISPECIES_ diadenylate cyclase CdaA [Peptacetobacter]	Peptacetobacter_hominis_ZHW00191 WP_142535529.1 diadenylate cyclase CdaA [Peptacetobacter hominis]	Peptoanaerobacter_stomatis_ACC19a WP_009525769.1 diadenylate cyclase CdaA [Peptoanaerobacter stomatis]	Peptoclostridium_acidaminophilum_al-2 WP_038602692.1 diadenylate cyclase CdaA [Peptoclostridium acidaminophilum]	Peptoclostridium_litorale_DSM_5388 WP_052636264.1 diadenylate cyclase CdaA [Peptoclostridium litorale]	Peptostreptococcus_anaerobius_653-L WP_002844130.1 MULTISPECIES_ diadenylate cyclase CdaA [Peptostreptococcus]	Peptostreptococcus_canis_DSM_27025 WP_185623130.1 diadenylate cyclase CdaA [Peptostreptococcus canis]	Peptostreptococcus_faecalis_Marseille-P4308 WP_101773715.1 diadenylate cyclase CdaA [Peptostreptococcus faecalis]	Peptostreptococcus_russellii_RT-10B WP_106775829.1 diadenylate cyclase CdaA [Peptostreptococcus russellii]	Peptostreptococcus_stomatis_DSM_17678 WP_007789276.1 diadenylate cyclase CdaA [Peptostreptococcus stomatis]	Proteocatella_sphenisci_DSM_23131 WP_028828484.1 diadenylate cyclase CdaA [Proteocatella sphenisci]	Romboutsia_faecis_NSJ-18 WP_187127954.1 diadenylate cyclase CdaA [Romboutsia faecis]	Romboutsia_hominis_MT17 WP_092921874.1 MULTISPECIES_ diadenylate cyclase CdaA [Romboutsia]	Romboutsia_ilealis_CRIB WP_180702430.1 MULTISPECIES_ diadenylate cyclase CdaA [Romboutsia]	Romboutsia_lituseburensis_DSM_797 WP_092727227.1 diadenylate cyclase CdaA [Romboutsia lituseburensis]	Romboutsia_maritimum_CCRI-22766 WP_095406603.1 diadenylate cyclase CdaA [Romboutsia maritimum]	Romboutsia_sedimentorum_RC002 WP_284133350.1 diadenylate cyclase CdaA [Romboutsia sedimentorum]	Romboutsia_timonensis_Marseille-P326 WP_143023251.1 diadenylate cyclase CdaA [Romboutsia timonensis]	Romboutsia_weinsteinii_CCRI-19649 WP_094367083.1 diadenylate cyclase CdaA [Romboutsia weinsteinii]	Tepidibacter_formicigenes_DSM_15518 WP_072889590.1 diadenylate cyclase CdaA [Tepidibacter formicigenes]	Tepidibacter_mesophilus_JCM_16806 WP_278281424.1 diadenylate cyclase CdaA [Tepidibacter mesophilus]	Tepidibacter_thalassicus_DSM_15285 WP_072724684.1 diadenylate cyclase CdaA [Tepidibacter thalassicus]	Terrisporobacter_glycolicus_DSM_1288 WP_018590922.1 diadenylate cyclase CdaA [Terrisporobacter glycolicus]	Terrisporobacter_hibernicus_MCA3 WP_074920454.1 MULTISPECIES_ diadenylate cyclase CdaA [Terrisporobacter]	Terrisporobacter_mayombei_DSM_6539 WP_228106733.1 diadenylate cyclase CdaA [Terrisporobacter mayombei]	Terrisporobacter_othiniensis_08-306576 WP_039681422.1 MULTISPECIES_ diadenylate cyclase CdaA [Terrisporobacter]
OG0000558	Acetoanaerobium_noterae_ATCC_35199 WP_013360863.1 MULTISPECIES_ triose-phosphate isomerase [Acetoanaerobium]	Acetoanaerobium_sticklandii_DSM_519 WP_013360863.1 MULTISPECIES_ triose-phosphate isomerase [Acetoanaerobium]	Alkalithermobacter_paradoxus_DSM_7309 WP_079411500.1 triose-phosphate isomerase [Alkalithermobacter paradoxus]	Alkalithermobacter_thermoalcaliphilus_JW-YL-7 WP_066070812.1 triose-phosphate isomerase [Alkalithermobacter thermoalcaliphilus]	Asaccharospora_irregularis_DSM_2635 WP_073126427.1 triose-phosphate isomerase [Asaccharospora irregularis]	Clostridioides_difficile_DSM_1296 WP_003434148.1 triose-phosphate isomerase [Clostridioides difficile]	Clostridium_butyricum_DSM_10702 WP_002582110.1 MULTISPECIES_ triose-phosphate isomerase [Clostridium]	Criibacterium_bergeronii_CCR1_22567 WP_068913889.1 triose-phosphate isomerase [Criibacterium bergeronii]	Eubacterium_yurii_ATCC_43714 WP_079653006.1 triose-phosphate isomerase [[Eubacterium] yurii]	Faecalimicrobium_dakarense_FF1 WP_042276196.1 triose-phosphate isomerase [[Clostridium] dakarense]	Filifactor_alocis_ATCC_35896 WP_014262606.1 triose-phosphate isomerase [Filifactor alocis]	Filifactor_villosus_CCUG_46385 WP_379787666.1 triose-phosphate isomerase [Filifactor villosus]	Intestinibacter_bartlettii_DSM_16795 WP_007285547.1 triose-phosphate isomerase [Intestinibacter bartlettii]	Lachnospira_multipara_ATCC_19207 WP_027430605.1 MULTISPECIES_ triose-phosphate isomerase [Lachnospira]	Maledivibacter_halophilus_M1 WP_079495725.1 triose-phosphate isomerase [Maledivibacter halophilus]	Mediannikoviicoccus_vaginalis_Marseille-Q5883 WP_237036303.1 triose-phosphate isomerase [Mediannikoviicoccus vaginalis]	Metaclostridioides_mangenotii_DSM_1289 WP_209456519.1 triose-phosphate isomerase [Metaclostridioides mangenotii]	Paeniclostridium_ghonii_NCTR_3900 WP_250674446.1 triose-phosphate isomerase [Paraclostridium ghonii]	Paraclostridium_bifermentans_ATCC_638 WP_021434091.1 triose-phosphate isomerase [Paraclostridium bifermentans]	Paraclostridium_dentum_IIB4 WP_021430225.1 MULTISPECIES_ triose-phosphate isomerase [Paraclostridium]	Paraclostridium_sordellii_ATCC_9714 WP_055332680.1 triose-phosphate isomerase [Paraclostridium sordellii]	Paraclostridium_tenue_JCM_6486 WP_147546734.1 MULTISPECIES_ triose-phosphate isomerase [Peptostreptococcaceae]	Paramaledivibacter_caminithermalis_DSM_15212 WP_073151409.1 triose-phosphate isomerase [Paramaledivibacter caminithermalis]	Peptacetobacter_hiranonis_DSM_13275 WP_006439751.1 triose-phosphate isomerase [Peptacetobacter hiranonis]	Peptacetobacter_hominis_ZHW00191 WP_142535227.1 triose-phosphate isomerase [Peptacetobacter hominis]	Peptoanaerobacter_stomatis_ACC19a WP_009524958.1 triose-phosphate isomerase [Peptoanaerobacter stomatis]	Peptoclostridium_acidaminophilum_al-2 WP_025435854.1 triose-phosphate isomerase [Peptoclostridium acidaminophilum]	Peptoclostridium_litorale_DSM_5388 WP_038263435.1 triose-phosphate isomerase [Peptoclostridium litorale]	Peptostreptococcus_anaerobius_653-L WP_002843590.1 triose-phosphate isomerase [Peptostreptococcus anaerobius]	Peptostreptococcus_canis_DSM_27025 WP_185623475.1 triose-phosphate isomerase [Peptostreptococcus canis]	Peptostreptococcus_faecalis_Marseille-P4308 WP_101773347.1 triose-phosphate isomerase [Peptostreptococcus faecalis]	Peptostreptococcus_russellii_RT-10B WP_106776031.1 triose-phosphate isomerase [Peptostreptococcus russellii]	Peptostreptococcus_stomatis_DSM_17678 WP_007791163.1 triose-phosphate isomerase [Peptostreptococcus stomatis]	Proteocatella_sphenisci_DSM_23131 WP_028829446.1 triose-phosphate isomerase [Proteocatella sphenisci]	Romboutsia_faecis_NSJ-18 WP_153972191.1 triose-phosphate isomerase [Romboutsia faecis]	Romboutsia_hominis_MT17 WP_092922565.1 triose-phosphate isomerase [Romboutsia hominis]	Romboutsia_ilealis_CRIB WP_180702715.1 MULTISPECIES_ triose-phosphate isomerase [Romboutsia]	Romboutsia_lituseburensis_DSM_797 WP_092727104.1 triose-phosphate isomerase [Romboutsia lituseburensis]	Romboutsia_maritimum_CCRI-22766 WP_095405605.1 triose-phosphate isomerase [Romboutsia maritimum]	Romboutsia_sedimentorum_RC002 WP_284132599.1 triose-phosphate isomerase [Romboutsia sedimentorum]	Romboutsia_timonensis_Marseille-P326 WP_071119173.1 triose-phosphate isomerase [Romboutsia timonensis]	Romboutsia_weinsteinii_CCRI-19649 WP_094369721.1 triose-phosphate isomerase [Romboutsia weinsteinii]	Tepidibacter_formicigenes_DSM_15518 WP_072887819.1 triose-phosphate isomerase [Tepidibacter formicigenes]	Tepidibacter_mesophilus_JCM_16806 WP_099190873.1 triose-phosphate isomerase [Tepidibacter mesophilus]	Tepidibacter_thalassicus_DSM_15285 WP_072723294.1 triose-phosphate isomerase [Tepidibacter thalassicus]	Terrisporobacter_glycolicus_DSM_1288 WP_018591750.1 triose-phosphate isomerase [Terrisporobacter glycolicus]	Terrisporobacter_hibernicus_MCA3 WP_228417089.1 triose-phosphate isomerase [Terrisporobacter hibernicus]	Terrisporobacter_mayombei_DSM_6539 WP_228105370.1 triose-phosphate isomerase [Terrisporobacter mayombei]	Terrisporobacter_othiniensis_08-306576 WP_039679219.1 MULTISPECIES_ triose-phosphate isomerase [Terrisporobacter]
OG0000559	Acetoanaerobium_noterae_ATCC_35199 WP_013360876.1 MULTISPECIES_ SsrA-binding protein SmpB [Acetoanaerobium]	Acetoanaerobium_sticklandii_DSM_519 WP_013360876.1 MULTISPECIES_ SsrA-binding protein SmpB [Acetoanaerobium]	Alkalithermobacter_paradoxus_DSM_7309 WP_079411516.1 SsrA-binding protein SmpB [Alkalithermobacter paradoxus]	Alkalithermobacter_thermoalcaliphilus_JW-YL-7 WP_066070785.1 SsrA-binding protein SmpB [Alkalithermobacter thermoalcaliphilus]	Asaccharospora_irregularis_DSM_2635 WP_073126439.1 SsrA-binding protein SmpB [Asaccharospora irregularis]	Clostridioides_difficile_DSM_1296 WP_003421925.1 SsrA-binding protein SmpB [Clostridioides difficile]	Clostridium_butyricum_DSM_10702 WP_002582100.1 MULTISPECIES_ SsrA-binding protein SmpB [Clostridium]	Criibacterium_bergeronii_CCR1_22567 WP_068911498.1 SsrA-binding protein SmpB [Criibacterium bergeronii]	Eubacterium_yurii_ATCC_43714 WP_005364547.1 SsrA-binding protein SmpB [[Eubacterium] yurii]	Faecalimicrobium_dakarense_FF1 WP_042276245.1 SsrA-binding protein SmpB [[Clostridium] dakarense]	Filifactor_alocis_ATCC_35896 WP_014262535.1 SsrA-binding protein SmpB [Filifactor alocis]	Filifactor_villosus_CCUG_46385 WP_379787091.1 SsrA-binding protein SmpB [Filifactor villosus]	Intestinibacter_bartlettii_DSM_16795 WP_007285558.1 MULTISPECIES_ SsrA-binding protein SmpB [Clostridia]	Lachnospira_multipara_ATCC_19207 WP_027430610.1 MULTISPECIES_ SsrA-binding protein SmpB [Lachnospira]	Maledivibacter_halophilus_M1 WP_079495737.1 SsrA-binding protein SmpB [Maledivibacter halophilus]	Mediannikoviicoccus_vaginalis_Marseille-Q5883 WP_237036223.1 SsrA-binding protein SmpB [Mediannikoviicoccus vaginalis]	Metaclostridioides_mangenotii_DSM_1289 WP_024621718.1 SsrA-binding protein SmpB [Metaclostridioides mangenotii]	Paeniclostridium_ghonii_NCTR_3900 WP_250674123.1 SsrA-binding protein SmpB [Paraclostridium ghonii]	Paraclostridium_bifermentans_ATCC_638 WP_021430171.1 MULTISPECIES_ SsrA-binding protein SmpB [Paraclostridium]	Paraclostridium_dentum_IIB4 WP_021430171.1 MULTISPECIES_ SsrA-binding protein SmpB [Paraclostridium]	Paraclostridium_sordellii_ATCC_9714 WP_057545585.1 SsrA-binding protein SmpB [Paraclostridium sordellii]	Paraclostridium_tenue_JCM_6486 WP_147546722.1 MULTISPECIES_ SsrA-binding protein SmpB [Peptostreptococcaceae]	Paramaledivibacter_caminithermalis_DSM_15212 WP_073151464.1 SsrA-binding protein SmpB [Paramaledivibacter caminithermalis]	Peptacetobacter_hiranonis_DSM_13275 WP_006439764.1 SsrA-binding protein SmpB [Peptacetobacter hiranonis]	Peptacetobacter_hominis_ZHW00191 WP_142535234.1 SsrA-binding protein SmpB [Peptacetobacter hominis]	Peptoanaerobacter_stomatis_ACC19a WP_009525201.1 SsrA-binding protein SmpB [Peptoanaerobacter stomatis]	Peptoclostridium_acidaminophilum_al-2 WP_096325243.1 SsrA-binding protein SmpB [Peptoclostridium acidaminophilum]	Peptoclostridium_litorale_DSM_5388 WP_038263451.1 SsrA-binding protein SmpB [Peptoclostridium litorale]	Peptostreptococcus_anaerobius_653-L WP_002843575.1 MULTISPECIES_ SsrA-binding protein SmpB [Peptostreptococcus]	Peptostreptococcus_canis_DSM_27025 WP_185623482.1 SsrA-binding protein SmpB [Peptostreptococcus canis]	Peptostreptococcus_faecalis_Marseille-P4308 WP_101773341.1 SsrA-binding protein SmpB [Peptostreptococcus faecalis]	Peptostreptococcus_russellii_RT-10B WP_106776038.1 SsrA-binding protein SmpB [Peptostreptococcus russellii]	Peptostreptococcus_stomatis_DSM_17678 WP_007791248.1 SsrA-binding protein SmpB [Peptostreptococcus stomatis]	Proteocatella_sphenisci_DSM_23131 WP_028828400.1 SsrA-binding protein SmpB [Proteocatella sphenisci]	Romboutsia_faecis_NSJ-18 WP_153924406.1 SsrA-binding protein SmpB [Romboutsia faecis]	Romboutsia_hominis_MT17 WP_092922583.1 MULTISPECIES_ SsrA-binding protein SmpB [Romboutsia]	Romboutsia_ilealis_CRIB WP_071119183.1 MULTISPECIES_ SsrA-binding protein SmpB [Romboutsia]	Romboutsia_lituseburensis_DSM_797 WP_092727116.1 SsrA-binding protein SmpB [Romboutsia lituseburensis]	Romboutsia_maritimum_CCRI-22766 WP_095405599.1 SsrA-binding protein SmpB [Romboutsia maritimum]	Romboutsia_sedimentorum_RC002 WP_026902207.1 SsrA-binding protein SmpB [Romboutsia sedimentorum]	Romboutsia_timonensis_Marseille-P326 WP_071119183.1 MULTISPECIES_ SsrA-binding protein SmpB [Romboutsia]	Romboutsia_weinsteinii_CCRI-19649 WP_094369741.1 SsrA-binding protein SmpB [Romboutsia weinsteinii]	Tepidibacter_formicigenes_DSM_15518 WP_072887803.1 SsrA-binding protein SmpB [Tepidibacter formicigenes]	Tepidibacter_mesophilus_JCM_16806 WP_099190859.1 SsrA-binding protein SmpB [Tepidibacter mesophilus]	Tepidibacter_thalassicus_DSM_15285 WP_072723289.1 SsrA-binding protein SmpB [Tepidibacter thalassicus]	Terrisporobacter_glycolicus_DSM_1288 WP_018592465.1 MULTISPECIES_ SsrA-binding protein SmpB [Clostridia]	Terrisporobacter_hibernicus_MCA3 WP_074919497.1 MULTISPECIES_ SsrA-binding protein SmpB [Terrisporobacter]	Terrisporobacter_mayombei_DSM_6539 WP_074919497.1 MULTISPECIES_ SsrA-binding protein SmpB [Terrisporobacter]	Terrisporobacter_othiniensis_08-306576 WP_039679245.1 MULTISPECIES_ SsrA-binding protein SmpB [Terrisporobacter]
OG0000560	Acetoanaerobium_noterae_ATCC_35199 WP_013361040.1 MULTISPECIES_ six-cysteine ranthipeptide SCIFF [Acetoanaerobium]	Acetoanaerobium_sticklandii_DSM_519 WP_013361040.1 MULTISPECIES_ six-cysteine ranthipeptide SCIFF [Acetoanaerobium]	Alkalithermobacter_paradoxus_DSM_7309 WP_079410071.1 six-cysteine ranthipeptide SCIFF [Alkalithermobacter paradoxus]	Alkalithermobacter_thermoalcaliphilus_JW-YL-7 WP_066068593.1 six-cysteine ranthipeptide SCIFF [Alkalithermobacter thermoalcaliphilus]	Asaccharospora_irregularis_DSM_2635 WP_073123053.1 six-cysteine ranthipeptide SCIFF [Asaccharospora irregularis]	Clostridioides_difficile_DSM_1296 WP_009891067.1 MULTISPECIES_ six-cysteine ranthipeptide SCIFF [Clostridioides]	Clostridium_butyricum_DSM_10702 WP_003415103.1 MULTISPECIES_ six-cysteine ranthipeptide SCIFF [Clostridium]	Criibacterium_bergeronii_CCR1_22567 WP_068914122.1 six-cysteine ranthipeptide SCIFF [Criibacterium bergeronii]	Eubacterium_yurii_ATCC_43714 WP_079651483.1 six-cysteine peptide SCIFF [[Eubacterium] yurii]	Faecalimicrobium_dakarense_FF1 WP_071119480.1 MULTISPECIES_ six-cysteine ranthipeptide SCIFF [Clostridia]	Filifactor_alocis_ATCC_35896 WP_207635088.1 six-cysteine ranthipeptide SCIFF [Filifactor alocis]	Filifactor_villosus_CCUG_46385 WP_379789281.1 six-cysteine ranthipeptide SCIFF [Filifactor villosus]	Intestinibacter_bartlettii_DSM_16795 WP_007286268.1 MULTISPECIES_ six-cysteine ranthipeptide SCIFF [Clostridia]	Lachnospira_multipara_ATCC_19207 WP_034245790.1 MULTISPECIES_ six-cysteine ranthipeptide SCIFF [Lachnospira]	Maledivibacter_halophilus_M1 WP_079491884.1 six-cysteine ranthipeptide SCIFF [Maledivibacter halophilus]	Mediannikoviicoccus_vaginalis_Marseille-Q5883 WP_077064928.1 MULTISPECIES_ six-cysteine ranthipeptide SCIFF [Bacillota]	Metaclostridioides_mangenotii_DSM_1289 WP_065365606.1 six-cysteine ranthipeptide SCIFF [Metaclostridioides mangenotii]	Paeniclostridium_ghonii_NCTR_3900 WP_021122491.1 MULTISPECIES_ six-cysteine ranthipeptide SCIFF [Peptostreptococcaceae]	Paraclostridium_bifermentans_ATCC_638 WP_021122491.1 MULTISPECIES_ six-cysteine ranthipeptide SCIFF [Peptostreptococcaceae]	Paraclostridium_dentum_IIB4 WP_021122491.1 MULTISPECIES_ six-cysteine ranthipeptide SCIFF [Peptostreptococcaceae]	Paraclostridium_sordellii_ATCC_9714 WP_021122491.1 MULTISPECIES_ six-cysteine ranthipeptide SCIFF [Peptostreptococcaceae]	Paraclostridium_tenue_JCM_6486 WP_021122491.1 MULTISPECIES_ six-cysteine ranthipeptide SCIFF [Peptostreptococcaceae]	Paramaledivibacter_caminithermalis_DSM_15212 WP_073146509.1 six-cysteine ranthipeptide SCIFF [Paramaledivibacter caminithermalis]	Peptacetobacter_hiranonis_DSM_13275 WP_071585583.1 MULTISPECIES_ six-cysteine ranthipeptide SCIFF [Peptostreptococcales]	Peptacetobacter_hominis_ZHW00191 WP_142536360.1 six-cysteine ranthipeptide SCIFF [Peptacetobacter hominis]	Peptoanaerobacter_stomatis_ACC19a WP_009526377.1 six-cysteine ranthipeptide SCIFF [Peptoanaerobacter stomatis]	Peptoclostridium_acidaminophilum_al-2 WP_070810843.1 MULTISPECIES_ six-cysteine ranthipeptide SCIFF [Peptoclostridium]	Peptoclostridium_litorale_DSM_5388 WP_074210076.1 six-cysteine ranthipeptide SCIFF [Peptoclostridium litorale]	Peptostreptococcus_anaerobius_653-L WP_002842773.1 MULTISPECIES_ six-cysteine ranthipeptide SCIFF [Peptostreptococcus]	Peptostreptococcus_canis_DSM_27025 WP_007789995.1 MULTISPECIES_ six-cysteine ranthipeptide SCIFF [Peptostreptococcus]	Peptostreptococcus_faecalis_Marseille-P4308 WP_007789995.1 MULTISPECIES_ six-cysteine ranthipeptide SCIFF [Peptostreptococcus]	Peptostreptococcus_russellii_RT-10B WP_106776293.1 MULTISPECIES_ six-cysteine ranthipeptide SCIFF [Peptostreptococcus]	Peptostreptococcus_stomatis_DSM_17678 WP_007789995.1 MULTISPECIES_ six-cysteine ranthipeptide SCIFF [Peptostreptococcus]	Proteocatella_sphenisci_DSM_23131 WP_071604463.1 six-cysteine ranthipeptide SCIFF [Proteocatella sphenisci]	Romboutsia_faecis_NSJ-18 WP_094368636.1 MULTISPECIES_ six-cysteine ranthipeptide SCIFF [Romboutsia]	Romboutsia_hominis_MT17 WP_092923767.1 MULTISPECIES_ six-cysteine ranthipeptide SCIFF [Romboutsia]	Romboutsia_ilealis_CRIB WP_071119480.1 MULTISPECIES_ six-cysteine ranthipeptide SCIFF [Clostridia]	Romboutsia_lituseburensis_DSM_797 WP_092726719.1 MULTISPECIES_ six-cysteine ranthipeptide SCIFF [Romboutsia]	Romboutsia_maritimum_CCRI-22766 WP_092726719.1 MULTISPECIES_ six-cysteine ranthipeptide SCIFF [Romboutsia]	Romboutsia_sedimentorum_RC002 WP_069203150.1 six-cysteine ranthipeptide SCIFF [Romboutsia sedimentorum]	Romboutsia_timonensis_Marseille-P326 WP_071119480.1 MULTISPECIES_ six-cysteine ranthipeptide SCIFF [Clostridia]	Romboutsia_weinsteinii_CCRI-19649 WP_094368636.1 MULTISPECIES_ six-cysteine ranthipeptide SCIFF [Romboutsia]	Tepidibacter_formicigenes_DSM_15518 WP_072888016.1 MULTISPECIES_ six-cysteine ranthipeptide SCIFF [Tepidibacter]	Tepidibacter_mesophilus_JCM_16806 WP_072888016.1 MULTISPECIES_ six-cysteine ranthipeptide SCIFF [Tepidibacter]	Tepidibacter_thalassicus_DSM_15285 WP_072724230.1 six-cysteine ranthipeptide SCIFF [Tepidibacter thalassicus]	Terrisporobacter_glycolicus_DSM_1288 WP_018592136.1 MULTISPECIES_ six-cysteine ranthipeptide SCIFF [Terrisporobacter]	Terrisporobacter_hibernicus_MCA3 WP_018592136.1 MULTISPECIES_ six-cysteine ranthipeptide SCIFF [Terrisporobacter]	Terrisporobacter_mayombei_DSM_6539 WP_018592136.1 MULTISPECIES_ six-cysteine ranthipeptide SCIFF [Terrisporobacter]	Terrisporobacter_othiniensis_08-306576 WP_074079436.1 MULTISPECIES_ six-cysteine ranthipeptide SCIFF [Terrisporobacter]
OG0000562	Acetoanaerobium_noterae_ATCC_35199 WP_013361343.1 MULTISPECIES_ 50S ribosomal protein L35 [Acetoanaerobium]	Acetoanaerobium_sticklandii_DSM_519 WP_013361343.1 MULTISPECIES_ 50S ribosomal protein L35 [Acetoanaerobium]	Alkalithermobacter_paradoxus_DSM_7309 WP_079411696.1 50S ribosomal protein L35 [Alkalithermobacter paradoxus]	Alkalithermobacter_thermoalcaliphilus_JW-YL-7 WP_066068280.1 50S ribosomal protein L35 [Alkalithermobacter thermoalcaliphilus]	Asaccharospora_irregularis_DSM_2635 WP_073123212.1 50S ribosomal protein L35 [Asaccharospora irregularis]	Clostridioides_difficile_DSM_1296 WP_003429729.1 MULTISPECIES_ 50S ribosomal protein L35 [Clostridioides]	Clostridium_butyricum_DSM_10702 WP_002579780.1 MULTISPECIES_ 50S ribosomal protein L35 [Clostridium]	Criibacterium_bergeronii_CCR1_22567 WP_068911524.1 50S ribosomal protein L35 [Criibacterium bergeronii]	Eubacterium_yurii_ATCC_43714 WP_005364784.1 50S ribosomal protein L35 [[Eubacterium] yurii]	Faecalimicrobium_dakarense_FF1 WP_042277016.1 MULTISPECIES_ 50S ribosomal protein L35 [Clostridia]	Filifactor_alocis_ATCC_35896 WP_014262746.1 50S ribosomal protein L35 [Filifactor alocis]	Filifactor_villosus_CCUG_46385 WP_379788792.1 50S ribosomal protein L35 [Filifactor villosus]	Intestinibacter_bartlettii_DSM_16795 WP_007286396.1 MULTISPECIES_ 50S ribosomal protein L35 [Clostridia]	Lachnospira_multipara_ATCC_19207 WP_021867234.1 MULTISPECIES_ 50S ribosomal protein L35 [Lachnospira]	Maledivibacter_halophilus_M1 WP_079489518.1 50S ribosomal protein L35 [Maledivibacter halophilus]	Mediannikoviicoccus_vaginalis_Marseille-Q5883 WP_055079296.1 MULTISPECIES_ 50S ribosomal protein L35 [Bacillota]	Metaclostridioides_mangenotii_DSM_1289 WP_024620795.1 50S ribosomal protein L35 [Metaclostridioides mangenotii]	Paeniclostridium_ghonii_NCTR_3900 WP_250674537.1 50S ribosomal protein L35 [Paraclostridium ghonii]	Paraclostridium_bifermentans_ATCC_638 WP_021428430.1 MULTISPECIES_ 50S ribosomal protein L35 [Paraclostridium]	Paraclostridium_dentum_IIB4 WP_021428430.1 MULTISPECIES_ 50S ribosomal protein L35 [Paraclostridium]	Paraclostridium_sordellii_ATCC_9714 WP_021127691.1 50S ribosomal protein L35 [Paraclostridium sordellii]	Paraclostridium_tenue_JCM_6486 WP_346043918.1 50S ribosomal protein L35 [Paraclostridium tenue]	Paramaledivibacter_caminithermalis_DSM_15212 WP_073150140.1 50S ribosomal protein L35 [Paramaledivibacter caminithermalis]	Peptacetobacter_hiranonis_DSM_13275 WP_006440755.1 MULTISPECIES_ 50S ribosomal protein L35 [Peptostreptococcales]	Peptacetobacter_hominis_ZHW00191 WP_142535670.1 50S ribosomal protein L35 [Peptacetobacter hominis]	Peptoanaerobacter_stomatis_ACC19a WP_009524495.1 50S ribosomal protein L35 [Peptoanaerobacter stomatis]	Peptoclostridium_acidaminophilum_al-2 WP_025435205.1 MULTISPECIES_ 50S ribosomal protein L35 [Peptoclostridium]	Peptoclostridium_litorale_DSM_5388 WP_038263846.1 50S ribosomal protein L35 [Peptoclostridium litorale]	Peptostreptococcus_anaerobius_653-L WP_002842818.1 MULTISPECIES_ 50S ribosomal protein L35 [Peptostreptococcus]	Peptostreptococcus_canis_DSM_27025 WP_007790110.1 MULTISPECIES_ 50S ribosomal protein L35 [Peptostreptococcus]	Peptostreptococcus_faecalis_Marseille-P4308 WP_101773141.1 50S ribosomal protein L35 [Peptostreptococcus faecalis]	Peptostreptococcus_russellii_RT-10B WP_106776279.1 50S ribosomal protein L35 [Peptostreptococcus russellii]	Peptostreptococcus_stomatis_DSM_17678 WP_007790110.1 MULTISPECIES_ 50S ribosomal protein L35 [Peptostreptococcus]	Proteocatella_sphenisci_DSM_23131 WP_028829116.1 50S ribosomal protein L35 [Proteocatella sphenisci]	Romboutsia_faecis_NSJ-18 WP_147540771.1 50S ribosomal protein L35 [Romboutsia faecis]	Romboutsia_hominis_MT17 WP_092923487.1 MULTISPECIES_ 50S ribosomal protein L35 [Romboutsia]	Romboutsia_ilealis_CRIB WP_071119398.1 MULTISPECIES_ 50S ribosomal protein L35 [Romboutsia]	Romboutsia_lituseburensis_DSM_797 WP_092726551.1 50S ribosomal protein L35 [Romboutsia lituseburensis]	Romboutsia_maritimum_CCRI-22766 WP_095405219.1 50S ribosomal protein L35 [Romboutsia maritimum]	Romboutsia_sedimentorum_RC002 WP_284133516.1 50S ribosomal protein L35 [Romboutsia sedimentorum]	Romboutsia_timonensis_Marseille-P326 WP_071119398.1 MULTISPECIES_ 50S ribosomal protein L35 [Romboutsia]	Romboutsia_weinsteinii_CCRI-19649 WP_094368455.1 50S ribosomal protein L35 [Romboutsia weinsteinii]	Tepidibacter_formicigenes_DSM_15518 WP_072886822.1 50S ribosomal protein L35 [Tepidibacter formicigenes]	Tepidibacter_mesophilus_JCM_16806 WP_099188692.1 50S ribosomal protein L35 [Tepidibacter mesophilus]	Tepidibacter_thalassicus_DSM_15285 WP_072724854.1 50S ribosomal protein L35 [Tepidibacter thalassicus]	Terrisporobacter_glycolicus_DSM_1288 WP_018592041.1 MULTISPECIES_ 50S ribosomal protein L35 [Terrisporobacter]	Terrisporobacter_hibernicus_MCA3 WP_018592041.1 MULTISPECIES_ 50S ribosomal protein L35 [Terrisporobacter]	Terrisporobacter_mayombei_DSM_6539 WP_228105824.1 50S ribosomal protein L35 [Terrisporobacter mayombei]	Terrisporobacter_othiniensis_08-306576 WP_039678482.1 MULTISPECIES_ 50S ribosomal protein L35 [Terrisporobacter]
OG0000563	Acetoanaerobium_noterae_ATCC_35199 WP_013361344.1 MULTISPECIES_ 50S ribosomal protein L20 [Acetoanaerobium]	Acetoanaerobium_sticklandii_DSM_519 WP_013361344.1 MULTISPECIES_ 50S ribosomal protein L20 [Acetoanaerobium]	Alkalithermobacter_paradoxus_DSM_7309 WP_079411694.1 50S ribosomal protein L20 [Alkalithermobacter paradoxus]	Alkalithermobacter_thermoalcaliphilus_JW-YL-7 WP_066068283.1 50S ribosomal protein L20 [Alkalithermobacter thermoalcaliphilus]	Asaccharospora_irregularis_DSM_2635 WP_073123210.1 50S ribosomal protein L20 [Asaccharospora irregularis]	Clostridioides_difficile_DSM_1296 WP_003429730.1 50S ribosomal protein L20 [Clostridioides difficile]	Clostridium_butyricum_DSM_10702 WP_002579781.1 MULTISPECIES_ 50S ribosomal protein L20 [Clostridium]	Criibacterium_bergeronii_CCR1_22567 WP_068911526.1 50S ribosomal protein L20 [Criibacterium bergeronii]	Eubacterium_yurii_ATCC_43714 WP_005364775.1 50S ribosomal protein L20 [[Eubacterium] yurii]	Faecalimicrobium_dakarense_FF1 WP_042277013.1 MULTISPECIES_ 50S ribosomal protein L20 [Clostridia]	Filifactor_alocis_ATCC_35896 WP_014262745.1 50S ribosomal protein L20 [Filifactor alocis]	Filifactor_villosus_CCUG_46385 WP_379788793.1 50S ribosomal protein L20 [Filifactor villosus]	Intestinibacter_bartlettii_DSM_16795 WP_007286395.1 MULTISPECIES_ 50S ribosomal protein L20 [Clostridia]	Lachnospira_multipara_ATCC_19207 WP_027430376.1 MULTISPECIES_ 50S ribosomal protein L20 [Lachnospira]	Maledivibacter_halophilus_M1 WP_079489520.1 50S ribosomal protein L20 [Maledivibacter halophilus]	Mediannikoviicoccus_vaginalis_Marseille-Q5883 WP_237036439.1 50S ribosomal protein L20 [Mediannikoviicoccus vaginalis]	Metaclostridioides_mangenotii_DSM_1289 WP_024620796.1 50S ribosomal protein L20 [Metaclostridioides mangenotii]	Paeniclostridium_ghonii_NCTR_3900 WP_250674538.1 50S ribosomal protein L20 [Paraclostridium ghonii]	Paraclostridium_bifermentans_ATCC_638 WP_021431715.1 50S ribosomal protein L20 [Paraclostridium bifermentans]	Paraclostridium_dentum_IIB4 WP_021431715.1 50S ribosomal protein L20 [Paraclostridium bifermentans]	Paraclostridium_sordellii_ATCC_9714 WP_021122342.1 50S ribosomal protein L20 [Paraclostridium sordellii]	Paraclostridium_tenue_JCM_6486 WP_147547051.1 MULTISPECIES_ 50S ribosomal protein L20 [Peptostreptococcaceae]	Paramaledivibacter_caminithermalis_DSM_15212 WP_073150137.1 50S ribosomal protein L20 [Paramaledivibacter caminithermalis]	Peptacetobacter_hiranonis_DSM_13275 WP_006440756.1 MULTISPECIES_ 50S ribosomal protein L20 [Peptostreptococcales]	Peptacetobacter_hominis_ZHW00191 WP_142535669.1 50S ribosomal protein L20 [Peptacetobacter hominis]	Peptoanaerobacter_stomatis_ACC19a WP_009524494.1 50S ribosomal protein L20 [Peptoanaerobacter stomatis]	Peptoclostridium_acidaminophilum_al-2 WP_025435206.1 50S ribosomal protein L20 [Peptoclostridium acidaminophilum]	Peptoclostridium_litorale_DSM_5388 WP_038263845.1 50S ribosomal protein L20 [Peptoclostridium litorale]	Peptostreptococcus_anaerobius_653-L WP_002842772.1 MULTISPECIES_ 50S ribosomal protein L20 [Peptostreptococcus]	Peptostreptococcus_canis_DSM_27025 WP_185624038.1 50S ribosomal protein L20 [Peptostreptococcus canis]	Peptostreptococcus_faecalis_Marseille-P4308 WP_101773140.1 50S ribosomal protein L20 [Peptostreptococcus faecalis]	Peptostreptococcus_russellii_RT-10B WP_106776280.1 50S ribosomal protein L20 [Peptostreptococcus russellii]	Peptostreptococcus_stomatis_DSM_17678 WP_007789936.1 50S ribosomal protein L20 [Peptostreptococcus stomatis]	Proteocatella_sphenisci_DSM_23131 WP_028829115.1 50S ribosomal protein L20 [Proteocatella sphenisci]	Romboutsia_faecis_NSJ-18 WP_122639317.1 MULTISPECIES_ 50S ribosomal protein L20 [Romboutsia]	Romboutsia_hominis_MT17 WP_092923489.1 MULTISPECIES_ 50S ribosomal protein L20 [Romboutsia]	Romboutsia_ilealis_CRIB WP_071119399.1 MULTISPECIES_ 50S ribosomal protein L20 [Romboutsia]	Romboutsia_lituseburensis_DSM_797 WP_092726553.1 50S ribosomal protein L20 [Romboutsia lituseburensis]	Romboutsia_maritimum_CCRI-22766 WP_095405220.1 50S ribosomal protein L20 [Romboutsia maritimum]	Romboutsia_sedimentorum_RC002 WP_026900093.1 50S ribosomal protein L20 [Romboutsia sedimentorum]	Romboutsia_timonensis_Marseille-P326 WP_071119399.1 MULTISPECIES_ 50S ribosomal protein L20 [Romboutsia]	Romboutsia_weinsteinii_CCRI-19649 WP_094368454.1 50S ribosomal protein L20 [Romboutsia weinsteinii]	Tepidibacter_formicigenes_DSM_15518 WP_072886824.1 50S ribosomal protein L20 [Tepidibacter formicigenes]	Tepidibacter_mesophilus_JCM_16806 WP_099188689.1 50S ribosomal protein L20 [Tepidibacter mesophilus]	Tepidibacter_thalassicus_DSM_15285 WP_072724856.1 50S ribosomal protein L20 [Tepidibacter thalassicus]	Terrisporobacter_glycolicus_DSM_1288 WP_018592042.1 MULTISPECIES_ 50S ribosomal protein L20 [Terrisporobacter]	Terrisporobacter_hibernicus_MCA3 WP_074919969.1 MULTISPECIES_ 50S ribosomal protein L20 [Terrisporobacter]	Terrisporobacter_mayombei_DSM_6539 WP_018592042.1 MULTISPECIES_ 50S ribosomal protein L20 [Terrisporobacter]	Terrisporobacter_othiniensis_08-306576 WP_018592042.1 MULTISPECIES_ 50S ribosomal protein L20 [Terrisporobacter]
OG0000564	Acetoanaerobium_noterae_ATCC_35199 WP_013361525.1 MULTISPECIES_ tRNA guanosine_34_ transglycosylase Tgt [Acetoanaerobium]	Acetoanaerobium_sticklandii_DSM_519 WP_013361525.1 MULTISPECIES_ tRNA guanosine_34_ transglycosylase Tgt [Acetoanaerobium]	Alkalithermobacter_paradoxus_DSM_7309 WP_079410067.1 tRNA guanosine_34_ transglycosylase Tgt [Alkalithermobacter paradoxus]	Alkalithermobacter_thermoalcaliphilus_JW-YL-7 WP_066068584.1 tRNA guanosine_34_ transglycosylase Tgt [Alkalithermobacter thermoalcaliphilus]	Asaccharospora_irregularis_DSM_2635 WP_073123058.1 tRNA guanosine_34_ transglycosylase Tgt [Asaccharospora irregularis]	Clostridioides_difficile_DSM_1296 WP_009897970.1 tRNA guanosine_34_ transglycosylase Tgt [Clostridioides difficile]	Clostridium_butyricum_DSM_10702 WP_035764248.1 tRNA guanosine_34_ transglycosylase Tgt [Clostridium butyricum]	Criibacterium_bergeronii_CCR1_22567 WP_068913261.1 tRNA guanosine_34_ transglycosylase Tgt [Criibacterium bergeronii]	Eubacterium_yurii_ATCC_43714 WP_079652088.1 tRNA guanosine_34_ transglycosylase Tgt [[Eubacterium] yurii]	Faecalimicrobium_dakarense_FF1 WP_042276773.1 tRNA guanosine_34_ transglycosylase Tgt [[Clostridium] dakarense]	Filifactor_alocis_ATCC_35896 WP_014262457.1 tRNA guanosine_34_ transglycosylase Tgt [Filifactor alocis]	Filifactor_villosus_CCUG_46385 WP_379788385.1 tRNA guanosine_34_ transglycosylase Tgt [Filifactor villosus]	Intestinibacter_bartlettii_DSM_16795 WP_007286271.1 tRNA guanosine_34_ transglycosylase Tgt [Intestinibacter bartlettii]	Lachnospira_multipara_ATCC_19207 WP_027431410.1 MULTISPECIES_ tRNA guanosine_34_ transglycosylase Tgt [Lachnospira]	Maledivibacter_halophilus_M1 WP_079491888.1 tRNA guanosine_34_ transglycosylase Tgt [Maledivibacter halophilus]	Mediannikoviicoccus_vaginalis_Marseille-Q5883 WP_237036200.1 tRNA guanosine_34_ transglycosylase Tgt [Mediannikoviicoccus vaginalis]	Metaclostridioides_mangenotii_DSM_1289 WP_209456710.1 tRNA guanosine_34_ transglycosylase Tgt [Metaclostridioides mangenotii]	Paeniclostridium_ghonii_NCTR_3900 WP_250674038.1 tRNA guanosine_34_ transglycosylase Tgt [Paraclostridium ghonii]	Paraclostridium_bifermentans_ATCC_638 WP_021431777.1 MULTISPECIES_ tRNA guanosine_34_ transglycosylase Tgt [Paraclostridium]	Paraclostridium_dentum_IIB4 WP_021428401.1 tRNA guanosine_34_ transglycosylase Tgt [Paraclostridium bifermentans]	Paraclostridium_sordellii_ATCC_9714 WP_054631300.1 tRNA guanosine_34_ transglycosylase Tgt [Paraclostridium sordellii]	Paraclostridium_tenue_JCM_6486 WP_346044092.1 tRNA guanosine_34_ transglycosylase Tgt [Paraclostridium tenue]	Paramaledivibacter_caminithermalis_DSM_15212 WP_073151118.1 tRNA guanosine_34_ transglycosylase Tgt [Paramaledivibacter caminithermalis]	Peptacetobacter_hiranonis_DSM_13275 WP_006439820.1 MULTISPECIES_ tRNA guanosine_34_ transglycosylase Tgt [Peptostreptococcales]	Peptacetobacter_hominis_ZHW00191 WP_142536358.1 tRNA guanosine_34_ transglycosylase Tgt [Peptacetobacter hominis]	Peptoanaerobacter_stomatis_ACC19a WP_009526267.1 tRNA guanosine_34_ transglycosylase Tgt [Peptoanaerobacter stomatis]	Peptoclostridium_acidaminophilum_al-2 WP_025435278.1 tRNA guanosine_34_ transglycosylase Tgt [Peptoclostridium acidaminophilum]	Peptoclostridium_litorale_DSM_5388 WP_038262668.1 tRNA guanosine_34_ transglycosylase Tgt [Peptoclostridium litorale]	Peptostreptococcus_anaerobius_653-L WP_002842759.1 MULTISPECIES_ tRNA guanosine_34_ transglycosylase Tgt [Peptostreptococcus]	Peptostreptococcus_canis_DSM_27025 WP_185624026.1 tRNA guanosine_34_ transglycosylase Tgt [Peptostreptococcus canis]	Peptostreptococcus_faecalis_Marseille-P4308 WP_101773133.1 tRNA guanosine_34_ transglycosylase Tgt [Peptostreptococcus faecalis]	Peptostreptococcus_russellii_RT-10B WP_106776291.1 tRNA guanosine_34_ transglycosylase Tgt [Peptostreptococcus russellii]	Peptostreptococcus_stomatis_DSM_17678 WP_040565847.1 tRNA guanosine_34_ transglycosylase Tgt [Peptostreptococcus stomatis]	Proteocatella_sphenisci_DSM_23131 WP_028830286.1 tRNA guanosine_34_ transglycosylase Tgt [Proteocatella sphenisci]	Romboutsia_faecis_NSJ-18 WP_147539847.1 tRNA guanosine_34_ transglycosylase Tgt [Romboutsia faecis]	Romboutsia_hominis_MT17 WP_092923758.1 MULTISPECIES_ tRNA guanosine_34_ transglycosylase Tgt [Romboutsia]	Romboutsia_ilealis_CRIB WP_180702205.1 MULTISPECIES_ tRNA guanosine_34_ transglycosylase Tgt [Romboutsia]	Romboutsia_lituseburensis_DSM_797 WP_092726713.1 tRNA guanosine_34_ transglycosylase Tgt [Romboutsia lituseburensis]	Romboutsia_maritimum_CCRI-22766 WP_115976162.1 tRNA guanosine_34_ transglycosylase Tgt [Romboutsia maritimum]	Romboutsia_sedimentorum_RC002 WP_284133603.1 tRNA guanosine_34_ transglycosylase Tgt [Romboutsia sedimentorum]	Romboutsia_timonensis_Marseille-P326 WP_071119477.1 tRNA guanosine_34_ transglycosylase Tgt [Romboutsia timonensis]	Romboutsia_weinsteinii_CCRI-19649 WP_116041181.1 tRNA guanosine_34_ transglycosylase Tgt [Romboutsia weinsteinii]	Tepidibacter_formicigenes_DSM_15518 WP_408645631.1 tRNA guanosine_34_ transglycosylase Tgt [Tepidibacter formicigenes]	Tepidibacter_mesophilus_JCM_16806 WP_099187765.1 tRNA guanosine_34_ transglycosylase Tgt [Tepidibacter mesophilus]	Tepidibacter_thalassicus_DSM_15285 WP_072724237.1 tRNA guanosine_34_ transglycosylase Tgt [Tepidibacter thalassicus]	Terrisporobacter_glycolicus_DSM_1288 WP_416389609.1 tRNA guanosine_34_ transglycosylase Tgt [Terrisporobacter glycolicus]	Terrisporobacter_hibernicus_MCA3 WP_408647793.1 tRNA guanosine_34_ transglycosylase Tgt [Terrisporobacter hibernicus]	Terrisporobacter_mayombei_DSM_6539 WP_416390115.1 tRNA guanosine_34_ transglycosylase Tgt [Terrisporobacter mayombei]	Terrisporobacter_othiniensis_08-306576 WP_408645561.1 tRNA guanosine_34_ transglycosylase Tgt [Terrisporobacter othiniensis]
OG0000565	Acetoanaerobium_noterae_ATCC_35199 WP_013361559.1 exodeoxyribonuclease VII small subunit [Acetoanaerobium noterae]	Acetoanaerobium_sticklandii_DSM_519 WP_197532980.1 MULTISPECIES_ exodeoxyribonuclease VII small subunit [Acetoanaerobium]	Alkalithermobacter_paradoxus_DSM_7309 WP_079410373.1 exodeoxyribonuclease VII small subunit [Alkalithermobacter paradoxus]	Alkalithermobacter_thermoalcaliphilus_JW-YL-7 WP_066069174.1 exodeoxyribonuclease VII small subunit [Alkalithermobacter thermoalcaliphilus]	Asaccharospora_irregularis_DSM_2635 WP_073123473.1 exodeoxyribonuclease VII small subunit [Asaccharospora irregularis]	Clostridioides_difficile_DSM_1296 WP_003428410.1 exodeoxyribonuclease VII small subunit [Clostridioides difficile]	Clostridium_butyricum_DSM_10702 WP_002580550.1 MULTISPECIES_ exodeoxyribonuclease VII small subunit [Clostridium]	Criibacterium_bergeronii_CCR1_22567 WP_243446725.1 exodeoxyribonuclease VII small subunit [Criibacterium bergeronii]	Eubacterium_yurii_ATCC_43714 WP_079652621.1 exodeoxyribonuclease VII small subunit [[Eubacterium] yurii]	Faecalimicrobium_dakarense_FF1 WP_042271876.1 MULTISPECIES_ exodeoxyribonuclease VII small subunit [Clostridia]	Filifactor_alocis_ATCC_35896 WP_169308498.1 exodeoxyribonuclease VII small subunit [Filifactor alocis]	Filifactor_villosus_CCUG_46385 WP_379787898.1 exodeoxyribonuclease VII small subunit [Filifactor villosus]	Intestinibacter_bartlettii_DSM_16795 WP_007287346.1 exodeoxyribonuclease VII small subunit [Intestinibacter bartlettii]	Lachnospira_multipara_ATCC_19207 WP_242826344.1 exodeoxyribonuclease VII small subunit [Lachnospira multipara]	Maledivibacter_halophilus_M1 WP_244282082.1 exodeoxyribonuclease VII small subunit [Maledivibacter halophilus]	Mediannikoviicoccus_vaginalis_Marseille-Q5883 WP_237036408.1 exodeoxyribonuclease VII small subunit [Mediannikoviicoccus vaginalis]	Metaclostridioides_mangenotii_DSM_1289 WP_024620744.1 exodeoxyribonuclease VII small subunit [Metaclostridioides mangenotii]	Paeniclostridium_ghonii_NCTR_3900 WP_250673195.1 exodeoxyribonuclease VII small subunit [Paraclostridium ghonii]	Paraclostridium_bifermentans_ATCC_638 WP_021433818.1 exodeoxyribonuclease VII small subunit [Paraclostridium bifermentans]	Paraclostridium_dentum_IIB4 WP_021429988.1 MULTISPECIES_ exodeoxyribonuclease VII small subunit [Paraclostridium]	Paraclostridium_sordellii_ATCC_9714 WP_021122888.1 exodeoxyribonuclease VII small subunit [Paraclostridium sordellii]	Paraclostridium_tenue_JCM_6486 WP_346041103.1 exodeoxyribonuclease VII small subunit [Paraclostridium tenue]	Paramaledivibacter_caminithermalis_DSM_15212 WP_084111534.1 exodeoxyribonuclease VII small subunit [Paramaledivibacter caminithermalis]	Peptacetobacter_hiranonis_DSM_13275 WP_006440064.1 exodeoxyribonuclease VII small subunit [Peptacetobacter hiranonis]	Peptacetobacter_hominis_ZHW00191 WP_142535925.1 exodeoxyribonuclease VII small subunit [Peptacetobacter hominis]	Peptoanaerobacter_stomatis_ACC19a WP_009524543.1 exodeoxyribonuclease VII small subunit [Peptoanaerobacter stomatis]	Peptoclostridium_acidaminophilum_al-2 WP_038601854.1 exodeoxyribonuclease VII small subunit [Peptoclostridium acidaminophilum]	Peptoclostridium_litorale_DSM_5388 WP_038267999.1 exodeoxyribonuclease VII small subunit [Peptoclostridium litorale]	Peptostreptococcus_anaerobius_653-L WP_002843813.1 MULTISPECIES_ exodeoxyribonuclease VII small subunit [Peptostreptococcus]	Peptostreptococcus_canis_DSM_27025 WP_185624516.1 exodeoxyribonuclease VII small subunit [Peptostreptococcus canis]	Peptostreptococcus_faecalis_Marseille-P4308 WP_101773225.1 exodeoxyribonuclease VII small subunit [Peptostreptococcus faecalis]	Peptostreptococcus_russellii_RT-10B WP_106776420.1 exodeoxyribonuclease VII small subunit [Peptostreptococcus russellii]	Peptostreptococcus_stomatis_DSM_17678 WP_007788032.1 exodeoxyribonuclease VII small subunit [Peptostreptococcus stomatis]	Proteocatella_sphenisci_DSM_23131 WP_028828352.1 exodeoxyribonuclease VII small subunit [Proteocatella sphenisci]	Romboutsia_faecis_NSJ-18 WP_153924106.1 exodeoxyribonuclease VII small subunit [Romboutsia faecis]	Romboutsia_hominis_MT17 WP_092924446.1 MULTISPECIES_ exodeoxyribonuclease VII small subunit [Romboutsia]	Romboutsia_ilealis_CRIB WP_180702026.1 MULTISPECIES_ exodeoxyribonuclease VII small subunit [Romboutsia]	Romboutsia_lituseburensis_DSM_797 WP_092726061.1 exodeoxyribonuclease VII small subunit [Romboutsia lituseburensis]	Romboutsia_maritimum_CCRI-22766 WP_095404799.1 exodeoxyribonuclease VII small subunit [Romboutsia maritimum]	Romboutsia_sedimentorum_RC002 WP_026900451.1 exodeoxyribonuclease VII small subunit [Romboutsia sedimentorum]	Romboutsia_timonensis_Marseille-P326 WP_071119684.1 MULTISPECIES_ exodeoxyribonuclease VII small subunit [Romboutsia]	Romboutsia_weinsteinii_CCRI-19649 WP_094366550.1 exodeoxyribonuclease VII small subunit [Romboutsia weinsteinii]	Tepidibacter_formicigenes_DSM_15518 WP_084605429.1 exodeoxyribonuclease VII small subunit [Tepidibacter formicigenes]	Tepidibacter_mesophilus_JCM_16806 WP_242967842.1 exodeoxyribonuclease VII small subunit [Tepidibacter mesophilus]	Tepidibacter_thalassicus_DSM_15285 WP_242939231.1 exodeoxyribonuclease VII small subunit [Tepidibacter thalassicus]	Terrisporobacter_glycolicus_DSM_1288 WP_018589765.1 exodeoxyribonuclease VII small subunit [Terrisporobacter glycolicus]	Terrisporobacter_hibernicus_MCA3 WP_074915333.1 MULTISPECIES_ exodeoxyribonuclease VII small subunit [Terrisporobacter]	Terrisporobacter_mayombei_DSM_6539 WP_228103682.1 exodeoxyribonuclease VII small subunit [Terrisporobacter mayombei]	Terrisporobacter_othiniensis_08-306576 WP_039679644.1 MULTISPECIES_ exodeoxyribonuclease VII small subunit [Terrisporobacter]
OG0000566	Acetoanaerobium_noterae_ATCC_35199 WP_013361565.1 MULTISPECIES_ 50S ribosomal protein L32 [Acetoanaerobium]	Acetoanaerobium_sticklandii_DSM_519 WP_013361565.1 MULTISPECIES_ 50S ribosomal protein L32 [Acetoanaerobium]	Alkalithermobacter_paradoxus_DSM_7309 WP_079410331.1 50S ribosomal protein L32 [Alkalithermobacter paradoxus]	Alkalithermobacter_thermoalcaliphilus_JW-YL-7 WP_066069118.1 50S ribosomal protein L32 [Alkalithermobacter thermoalcaliphilus]	Asaccharospora_irregularis_DSM_2635 WP_073123429.1 50S ribosomal protein L32 [Asaccharospora irregularis]	Clostridioides_difficile_DSM_1296 WP_003419113.1 MULTISPECIES_ 50S ribosomal protein L32 [Clostridioides]	Clostridium_butyricum_DSM_10702 WP_002579601.1 MULTISPECIES_ 50S ribosomal protein L32 [Clostridium]	Criibacterium_bergeronii_CCR1_22567 WP_068913202.1 50S ribosomal protein L32 [Criibacterium bergeronii]	Eubacterium_yurii_ATCC_43714 WP_079652152.1 50S ribosomal protein L32 [[Eubacterium] yurii]	Faecalimicrobium_dakarense_FF1 WP_042271813.1 MULTISPECIES_ 50S ribosomal protein L32 [Clostridia]	Filifactor_alocis_ATCC_35896 WP_014262290.1 50S ribosomal protein L32 [Filifactor alocis]	Filifactor_villosus_CCUG_46385 WP_379788831.1 50S ribosomal protein L32 [Filifactor villosus]	Intestinibacter_bartlettii_DSM_16795 WP_007287361.1 MULTISPECIES_ 50S ribosomal protein L32 [Clostridia]	Lachnospira_multipara_ATCC_19207 WP_027430714.1 MULTISPECIES_ 50S ribosomal protein L32 [Lachnospira]	Maledivibacter_halophilus_M1 WP_079495080.1 50S ribosomal protein L32 [Maledivibacter halophilus]	Mediannikoviicoccus_vaginalis_Marseille-Q5883 WP_237036418.1 50S ribosomal protein L32 [Mediannikoviicoccus vaginalis]	Metaclostridioides_mangenotii_DSM_1289 WP_024620715.1 50S ribosomal protein L32 [Metaclostridioides mangenotii]	Paeniclostridium_ghonii_NCTR_3900 WP_021430121.1 MULTISPECIES_ 50S ribosomal protein L32 [Peptostreptococcaceae]	Paraclostridium_bifermentans_ATCC_638 WP_021430121.1 MULTISPECIES_ 50S ribosomal protein L32 [Peptostreptococcaceae]	Paraclostridium_dentum_IIB4 WP_021430121.1 MULTISPECIES_ 50S ribosomal protein L32 [Peptostreptococcaceae]	Paraclostridium_sordellii_ATCC_9714 WP_021122919.1 50S ribosomal protein L32 [Paraclostridium sordellii]	Paraclostridium_tenue_JCM_6486 WP_021430121.1 MULTISPECIES_ 50S ribosomal protein L32 [Peptostreptococcaceae]	Paramaledivibacter_caminithermalis_DSM_15212 WP_073148970.1 50S ribosomal protein L32 [Paramaledivibacter caminithermalis]	Peptacetobacter_hiranonis_DSM_13275 WP_006440051.1 MULTISPECIES_ 50S ribosomal protein L32 [Peptostreptococcales]	Peptacetobacter_hominis_ZHW00191 WP_142535942.1 50S ribosomal protein L32 [Peptacetobacter hominis]	Peptoanaerobacter_stomatis_ACC19a WP_009525326.1 50S ribosomal protein L32 [Peptoanaerobacter stomatis]	Peptoclostridium_acidaminophilum_al-2 WP_025435483.1 50S ribosomal protein L32 [Peptoclostridium acidaminophilum]	Peptoclostridium_litorale_DSM_5388 WP_038267969.1 50S ribosomal protein L32 [Peptoclostridium litorale]	Peptostreptococcus_anaerobius_653-L WP_002842672.1 MULTISPECIES_ 50S ribosomal protein L32 [Peptostreptococcus]	Peptostreptococcus_canis_DSM_27025 WP_185623654.1 50S ribosomal protein L32 [Peptostreptococcus canis]	Peptostreptococcus_faecalis_Marseille-P4308 WP_101772683.1 50S ribosomal protein L32 [Peptostreptococcus faecalis]	Peptostreptococcus_russellii_RT-10B WP_106776792.1 50S ribosomal protein L32 [Peptostreptococcus russellii]	Peptostreptococcus_stomatis_DSM_17678 WP_007790120.1 MULTISPECIES_ 50S ribosomal protein L32 [Peptostreptococcus]	Proteocatella_sphenisci_DSM_23131 WP_028829123.1 50S ribosomal protein L32 [Proteocatella sphenisci]	Romboutsia_faecis_NSJ-18 WP_122638306.1 MULTISPECIES_ 50S ribosomal protein L32 [Romboutsia]	Romboutsia_hominis_MT17 WP_071119670.1 MULTISPECIES_ 50S ribosomal protein L32 [Romboutsia]	Romboutsia_ilealis_CRIB WP_071119670.1 MULTISPECIES_ 50S ribosomal protein L32 [Romboutsia]	Romboutsia_lituseburensis_DSM_797 WP_092726095.1 50S ribosomal protein L32 [Romboutsia lituseburensis]	Romboutsia_maritimum_CCRI-22766 WP_095404784.1 50S ribosomal protein L32 [Romboutsia maritimum]	Romboutsia_sedimentorum_RC002 WP_026900430.1 50S ribosomal protein L32 [Romboutsia sedimentorum]	Romboutsia_timonensis_Marseille-P326 WP_071119670.1 MULTISPECIES_ 50S ribosomal protein L32 [Romboutsia]	Romboutsia_weinsteinii_CCRI-19649 WP_094366511.1 50S ribosomal protein L32 [Romboutsia weinsteinii]	Tepidibacter_formicigenes_DSM_15518 WP_072887079.1 50S ribosomal protein L32 [Tepidibacter formicigenes]	Tepidibacter_mesophilus_JCM_16806 WP_099188088.1 MULTISPECIES_ 50S ribosomal protein L32 [Tepidibacter]	Tepidibacter_thalassicus_DSM_15285 WP_072723868.1 50S ribosomal protein L32 [Tepidibacter thalassicus]	Terrisporobacter_glycolicus_DSM_1288 WP_018589781.1 MULTISPECIES_ 50S ribosomal protein L32 [Terrisporobacter]	Terrisporobacter_hibernicus_MCA3 WP_018589781.1 MULTISPECIES_ 50S ribosomal protein L32 [Terrisporobacter]	Terrisporobacter_mayombei_DSM_6539 WP_018589781.1 MULTISPECIES_ 50S ribosomal protein L32 [Terrisporobacter]	Terrisporobacter_othiniensis_08-306576 WP_018589781.1 MULTISPECIES_ 50S ribosomal protein L32 [Terrisporobacter]
OG0000567	Acetoanaerobium_noterae_ATCC_35199 WP_013361585.1 MULTISPECIES_ 50S ribosomal protein L27 [Acetoanaerobium]	Acetoanaerobium_sticklandii_DSM_519 WP_013361585.1 MULTISPECIES_ 50S ribosomal protein L27 [Acetoanaerobium]	Alkalithermobacter_paradoxus_DSM_7309 WP_079412500.1 50S ribosomal protein L27 [Alkalithermobacter paradoxus]	Alkalithermobacter_thermoalcaliphilus_JW-YL-7 WP_066072419.1 50S ribosomal protein L27 [Alkalithermobacter thermoalcaliphilus]	Asaccharospora_irregularis_DSM_2635 WP_073125814.1 50S ribosomal protein L27 [Asaccharospora irregularis]	Clostridioides_difficile_DSM_1296 WP_003419086.1 MULTISPECIES_ 50S ribosomal protein L27 [Clostridioides]	Clostridium_butyricum_DSM_10702 WP_002582214.1 MULTISPECIES_ 50S ribosomal protein L27 [Clostridium]	Criibacterium_bergeronii_CCR1_22567 WP_068913147.1 50S ribosomal protein L27 [Criibacterium bergeronii]	Eubacterium_yurii_ATCC_43714 WP_079651872.1 50S ribosomal protein L27 [[Eubacterium] yurii]	Faecalimicrobium_dakarense_FF1 WP_042275702.1 MULTISPECIES_ 50S ribosomal protein L27 [Clostridia]	Filifactor_alocis_ATCC_35896 WP_014261880.1 50S ribosomal protein L27 [Filifactor alocis]	Filifactor_villosus_CCUG_46385 WP_379788575.1 50S ribosomal protein L27 [Filifactor villosus]	Intestinibacter_bartlettii_DSM_16795 WP_022072586.1 MULTISPECIES_ 50S ribosomal protein L27 [Clostridia]	Lachnospira_multipara_ATCC_19207 WP_027430758.1 MULTISPECIES_ 50S ribosomal protein L27 [Lachnospira]	Maledivibacter_halophilus_M1 WP_079491200.1 50S ribosomal protein L27 [Maledivibacter halophilus]	Mediannikoviicoccus_vaginalis_Marseille-Q5883 WP_237036749.1 50S ribosomal protein L27 [Mediannikoviicoccus vaginalis]	Metaclostridioides_mangenotii_DSM_1289 WP_024620502.1 50S ribosomal protein L27 [Metaclostridioides mangenotii]	Paeniclostridium_ghonii_NCTR_3900 WP_250673134.1 50S ribosomal protein L27 [Paraclostridium ghonii]	Paraclostridium_bifermentans_ATCC_638 WP_021428632.1 MULTISPECIES_ 50S ribosomal protein L27 [Paraclostridium]	Paraclostridium_dentum_IIB4 WP_021428632.1 MULTISPECIES_ 50S ribosomal protein L27 [Paraclostridium]	Paraclostridium_sordellii_ATCC_9714 WP_021124986.1 MULTISPECIES_ 50S ribosomal protein L27 [Peptostreptococcaceae]	Paraclostridium_tenue_JCM_6486 WP_021124986.1 MULTISPECIES_ 50S ribosomal protein L27 [Peptostreptococcaceae]	Paramaledivibacter_caminithermalis_DSM_15212 WP_073147989.1 50S ribosomal protein L27 [Paramaledivibacter caminithermalis]	Peptacetobacter_hiranonis_DSM_13275 WP_040410667.1 MULTISPECIES_ 50S ribosomal protein L27 [Peptostreptococcales]	Peptacetobacter_hominis_ZHW00191 WP_142534872.1 50S ribosomal protein L27 [Peptacetobacter hominis]	Peptoanaerobacter_stomatis_ACC19a WP_009524968.1 50S ribosomal protein L27 [Peptoanaerobacter stomatis]	Peptoclostridium_acidaminophilum_al-2 WP_096325238.1 50S ribosomal protein L27 [Peptoclostridium acidaminophilum]	Peptoclostridium_litorale_DSM_5388 WP_038267895.1 50S ribosomal protein L27 [Peptoclostridium litorale]	Peptostreptococcus_anaerobius_653-L WP_002843119.1 MULTISPECIES_ 50S ribosomal protein L27 [Peptostreptococcus]	Peptostreptococcus_canis_DSM_27025 WP_185624071.1 50S ribosomal protein L27 [Peptostreptococcus canis]	Peptostreptococcus_faecalis_Marseille-P4308 WP_101772629.1 50S ribosomal protein L27 [Peptostreptococcus faecalis]	Peptostreptococcus_russellii_RT-10B WP_106776850.1 50S ribosomal protein L27 [Peptostreptococcus russellii]	Peptostreptococcus_stomatis_DSM_17678 WP_007787837.1 50S ribosomal protein L27 [Peptostreptococcus stomatis]	Proteocatella_sphenisci_DSM_23131 WP_028829409.1 50S ribosomal protein L27 [Proteocatella sphenisci]	Romboutsia_faecis_NSJ-18 WP_153925691.1 50S ribosomal protein L27 [Romboutsia faecis]	Romboutsia_hominis_MT17 WP_071121257.1 MULTISPECIES_ 50S ribosomal protein L27 [Romboutsia]	Romboutsia_ilealis_CRIB WP_071121257.1 MULTISPECIES_ 50S ribosomal protein L27 [Romboutsia]	Romboutsia_lituseburensis_DSM_797 WP_092725413.1 50S ribosomal protein L27 [Romboutsia lituseburensis]	Romboutsia_maritimum_CCRI-22766 WP_095405709.1 50S ribosomal protein L27 [Romboutsia maritimum]	Romboutsia_sedimentorum_RC002 WP_284131797.1 50S ribosomal protein L27 [Romboutsia sedimentorum]	Romboutsia_timonensis_Marseille-P326 WP_071121257.1 MULTISPECIES_ 50S ribosomal protein L27 [Romboutsia]	Romboutsia_weinsteinii_CCRI-19649 WP_094367787.1 50S ribosomal protein L27 [Romboutsia weinsteinii]	Tepidibacter_formicigenes_DSM_15518 WP_072886640.1 50S ribosomal protein L27 [Tepidibacter formicigenes]	Tepidibacter_mesophilus_JCM_16806 WP_099187636.1 50S ribosomal protein L27 [Tepidibacter mesophilus]	Tepidibacter_thalassicus_DSM_15285 WP_072722848.1 50S ribosomal protein L27 [Tepidibacter thalassicus]	Terrisporobacter_glycolicus_DSM_1288 WP_018591528.1 MULTISPECIES_ 50S ribosomal protein L27 [Terrisporobacter]	Terrisporobacter_hibernicus_MCA3 WP_018591528.1 MULTISPECIES_ 50S ribosomal protein L27 [Terrisporobacter]	Terrisporobacter_mayombei_DSM_6539 WP_018591528.1 MULTISPECIES_ 50S ribosomal protein L27 [Terrisporobacter]	Terrisporobacter_othiniensis_08-306576 WP_039679784.1 MULTISPECIES_ 50S ribosomal protein L27 [Terrisporobacter]
OG0000568	Acetoanaerobium_noterae_ATCC_35199 WP_013361587.1 MULTISPECIES_ 50S ribosomal protein L21 [Acetoanaerobium]	Acetoanaerobium_sticklandii_DSM_519 WP_013361587.1 MULTISPECIES_ 50S ribosomal protein L21 [Acetoanaerobium]	Alkalithermobacter_paradoxus_DSM_7309 WP_079412299.1 50S ribosomal protein L21 [Alkalithermobacter paradoxus]	Alkalithermobacter_thermoalcaliphilus_JW-YL-7 WP_066070488.1 50S ribosomal protein L21 [Alkalithermobacter thermoalcaliphilus]	Asaccharospora_irregularis_DSM_2635 WP_073125817.1 50S ribosomal protein L21 [Asaccharospora irregularis]	Clostridioides_difficile_DSM_1296 WP_003419082.1 MULTISPECIES_ 50S ribosomal protein L21 [Clostridioides]	Clostridium_butyricum_DSM_10702 WP_002582216.1 MULTISPECIES_ 50S ribosomal protein L21 [Clostridium]	Criibacterium_bergeronii_CCR1_22567 WP_068913150.1 50S ribosomal protein L21 [Criibacterium bergeronii]	Eubacterium_yurii_ATCC_43714 WP_079651870.1 50S ribosomal protein L21 [[Eubacterium] yurii]	Faecalimicrobium_dakarense_FF1 WP_042275706.1 MULTISPECIES_ 50S ribosomal protein L21 [Peptostreptococcaceae]	Filifactor_alocis_ATCC_35896 WP_014261878.1 50S ribosomal protein L21 [Filifactor alocis]	Filifactor_villosus_CCUG_46385 WP_379788573.1 50S ribosomal protein L21 [Filifactor villosus]	Intestinibacter_bartlettii_DSM_16795 WP_007286579.1 MULTISPECIES_ 50S ribosomal protein L21 [Intestinibacter]	Lachnospira_multipara_ATCC_19207 WP_027430756.1 MULTISPECIES_ 50S ribosomal protein L21 [Lachnospira]	Maledivibacter_halophilus_M1 WP_079491197.1 50S ribosomal protein L21 [Maledivibacter halophilus]	Mediannikoviicoccus_vaginalis_Marseille-Q5883 WP_237036751.1 50S ribosomal protein L21 [Mediannikoviicoccus vaginalis]	Metaclostridioides_mangenotii_DSM_1289 WP_209457543.1 50S ribosomal protein L21 [Metaclostridioides mangenotii]	Paeniclostridium_ghonii_NCTR_3900 WP_250673136.1 50S ribosomal protein L21 [Paraclostridium ghonii]	Paraclostridium_bifermentans_ATCC_638 WP_021428602.1 MULTISPECIES_ 50S ribosomal protein L21 [Paraclostridium]	Paraclostridium_dentum_IIB4 WP_021428602.1 MULTISPECIES_ 50S ribosomal protein L21 [Paraclostridium]	Paraclostridium_sordellii_ATCC_9714 WP_021124988.1 50S ribosomal protein L21 [Paraclostridium sordellii]	Paraclostridium_tenue_JCM_6486 WP_147546226.1 MULTISPECIES_ 50S ribosomal protein L21 [Peptostreptococcaceae]	Paramaledivibacter_caminithermalis_DSM_15212 WP_073147985.1 50S ribosomal protein L21 [Paramaledivibacter caminithermalis]	Peptacetobacter_hiranonis_DSM_13275 WP_006440834.1 MULTISPECIES_ 50S ribosomal protein L21 [Peptostreptococcales]	Peptacetobacter_hominis_ZHW00191 WP_142534870.1 50S ribosomal protein L21 [Peptacetobacter hominis]	Peptoanaerobacter_stomatis_ACC19a WP_009524966.1 50S ribosomal protein L21 [Peptoanaerobacter stomatis]	Peptoclostridium_acidaminophilum_al-2 WP_025435461.1 50S ribosomal protein L21 [Peptoclostridium acidaminophilum]	Peptoclostridium_litorale_DSM_5388 WP_038267893.1 50S ribosomal protein L21 [Peptoclostridium litorale]	Peptostreptococcus_anaerobius_653-L WP_002843130.1 MULTISPECIES_ 50S ribosomal protein L21 [Peptostreptococcus]	Peptostreptococcus_canis_DSM_27025 WP_185624073.1 50S ribosomal protein L21 [Peptostreptococcus canis]	Peptostreptococcus_faecalis_Marseille-P4308 WP_101772627.1 50S ribosomal protein L21 [Peptostreptococcus faecalis]	Peptostreptococcus_russellii_RT-10B WP_106776852.1 50S ribosomal protein L21 [Peptostreptococcus russellii]	Peptostreptococcus_stomatis_DSM_17678 WP_007787885.1 50S ribosomal protein L21 [Peptostreptococcus stomatis]	Proteocatella_sphenisci_DSM_23131 WP_028829411.1 50S ribosomal protein L21 [Proteocatella sphenisci]	Romboutsia_faecis_NSJ-18 WP_153925695.1 MULTISPECIES_ 50S ribosomal protein L21 [Romboutsia]	Romboutsia_hominis_MT17 WP_092927240.1 MULTISPECIES_ 50S ribosomal protein L21 [Romboutsia]	Romboutsia_ilealis_CRIB WP_071121259.1 MULTISPECIES_ 50S ribosomal protein L21 [Romboutsia]	Romboutsia_lituseburensis_DSM_797 WP_042275706.1 MULTISPECIES_ 50S ribosomal protein L21 [Peptostreptococcaceae]	Romboutsia_maritimum_CCRI-22766 WP_095405707.1 50S ribosomal protein L21 [Romboutsia maritimum]	Romboutsia_sedimentorum_RC002 WP_026901940.1 50S ribosomal protein L21 [Romboutsia sedimentorum]	Romboutsia_timonensis_Marseille-P326 WP_071121259.1 MULTISPECIES_ 50S ribosomal protein L21 [Romboutsia]	Romboutsia_weinsteinii_CCRI-19649 WP_094367789.1 50S ribosomal protein L21 [Romboutsia weinsteinii]	Tepidibacter_formicigenes_DSM_15518 WP_072886570.1 50S ribosomal protein L21 [Tepidibacter formicigenes]	Tepidibacter_mesophilus_JCM_16806 WP_099187432.1 MULTISPECIES_ 50S ribosomal protein L21 [Tepidibacter]	Tepidibacter_thalassicus_DSM_15285 WP_072722846.1 50S ribosomal protein L21 [Tepidibacter thalassicus]	Terrisporobacter_glycolicus_DSM_1288 WP_018591530.1 50S ribosomal protein L21 [Terrisporobacter glycolicus]	Terrisporobacter_hibernicus_MCA3 WP_228415386.1 50S ribosomal protein L21 [Terrisporobacter hibernicus]	Terrisporobacter_mayombei_DSM_6539 WP_228104000.1 MULTISPECIES_ 50S ribosomal protein L21 [Terrisporobacter]	Terrisporobacter_othiniensis_08-306576 WP_039679782.1 MULTISPECIES_ 50S ribosomal protein L21 [Terrisporobacter]
OG0000569	Acetoanaerobium_noterae_ATCC_35199 WP_013361692.1 MULTISPECIES_ SMC-Scp complex subunit ScpB [Acetoanaerobium]	Acetoanaerobium_sticklandii_DSM_519 WP_013361692.1 MULTISPECIES_ SMC-Scp complex subunit ScpB [Acetoanaerobium]	Alkalithermobacter_paradoxus_DSM_7309 WP_079410958.1 SMC-Scp complex subunit ScpB [Alkalithermobacter paradoxus]	Alkalithermobacter_thermoalcaliphilus_JW-YL-7 WP_066069906.1 SMC-Scp complex subunit ScpB [Alkalithermobacter thermoalcaliphilus]	Asaccharospora_irregularis_DSM_2635 WP_073123611.1 SMC-Scp complex subunit ScpB [Asaccharospora irregularis]	Clostridioides_difficile_DSM_1296 WP_009896203.1 SMC-Scp complex subunit ScpB [Clostridioides difficile]	Clostridium_butyricum_DSM_10702 WP_003406882.1 SMC-Scp complex subunit ScpB [Clostridium butyricum]	Criibacterium_bergeronii_CCR1_22567 WP_068911327.1 SMC-Scp complex subunit ScpB [Criibacterium bergeronii]	Eubacterium_yurii_ATCC_43714 WP_079651447.1 SMC-Scp complex subunit ScpB [[Eubacterium] yurii]	Faecalimicrobium_dakarense_FF1 WP_042272152.1 SMC-Scp complex subunit ScpB [[Clostridium] dakarense]	Filifactor_alocis_ATCC_35896 WP_014262951.1 SMC-Scp complex subunit ScpB [Filifactor alocis]	Filifactor_villosus_CCUG_46385 WP_379787983.1 SMC-Scp complex subunit ScpB [Filifactor villosus]	Intestinibacter_bartlettii_DSM_16795 WP_022072467.1 SMC-Scp complex subunit ScpB [Intestinibacter bartlettii]	Lachnospira_multipara_ATCC_19207 WP_027430633.1 SMC-Scp complex subunit ScpB [Lachnospira multipara]	Maledivibacter_halophilus_M1 WP_079492174.1 SMC-Scp complex subunit ScpB [Maledivibacter halophilus]	Mediannikoviicoccus_vaginalis_Marseille-Q5883 WP_237036401.1 SMC-Scp complex subunit ScpB [Mediannikoviicoccus vaginalis]	Metaclostridioides_mangenotii_DSM_1289 WP_209456013.1 SMC-Scp complex subunit ScpB [Metaclostridioides mangenotii]	Paeniclostridium_ghonii_NCTR_3900 WP_250675830.1 SMC-Scp complex subunit ScpB [Paraclostridium ghonii]	Paraclostridium_bifermentans_ATCC_638 WP_021432191.1 SMC-Scp complex subunit ScpB [Paraclostridium bifermentans]	Paraclostridium_dentum_IIB4 WP_021429922.1 MULTISPECIES_ SMC-Scp complex subunit ScpB [Paraclostridium]	Paraclostridium_sordellii_ATCC_9714 WP_021128907.1 SMC-Scp complex subunit ScpB [Paraclostridium sordellii]	Paraclostridium_tenue_JCM_6486 WP_346045869.1 SMC-Scp complex subunit ScpB [Paraclostridium tenue]	Paramaledivibacter_caminithermalis_DSM_15212 WP_073146320.1 SMC-Scp complex subunit ScpB [Paramaledivibacter caminithermalis]	Peptacetobacter_hiranonis_DSM_13275 WP_006440133.1 SMC-Scp complex subunit ScpB [Peptacetobacter hiranonis]	Peptacetobacter_hominis_ZHW00191 WP_142536389.1 SMC-Scp complex subunit ScpB [Peptacetobacter hominis]	Peptoanaerobacter_stomatis_ACC19a WP_009524987.1 SMC-Scp complex subunit ScpB [Peptoanaerobacter stomatis]	Peptoclostridium_acidaminophilum_al-2 WP_025435548.1 SMC-Scp complex subunit ScpB [Peptoclostridium acidaminophilum]	Peptoclostridium_litorale_DSM_5388 WP_038268406.1 SMC-Scp complex subunit ScpB [Peptoclostridium litorale]	Peptostreptococcus_anaerobius_653-L WP_002844052.1 MULTISPECIES_ SMC-Scp complex subunit ScpB [Peptostreptococcus]	Peptostreptococcus_canis_DSM_27025 WP_185623845.1 SMC-Scp complex subunit ScpB [Peptostreptococcus canis]	Peptostreptococcus_faecalis_Marseille-P4308 WP_101772781.1 SMC-Scp complex subunit ScpB [Peptostreptococcus faecalis]	Peptostreptococcus_russellii_RT-10B WP_106776747.1 SMC-Scp complex subunit ScpB [Peptostreptococcus russellii]	Peptostreptococcus_stomatis_DSM_17678 WP_007790281.1 SMC-Scp complex subunit ScpB [Peptostreptococcus stomatis]	Proteocatella_sphenisci_DSM_23131 WP_028829646.1 SMC-Scp complex subunit ScpB [Proteocatella sphenisci]	Romboutsia_faecis_NSJ-18 WP_153924231.1 SMC-Scp complex subunit ScpB [Romboutsia faecis]	Romboutsia_hominis_MT17 WP_092924653.1 MULTISPECIES_ SMC-Scp complex subunit ScpB [Romboutsia]	Romboutsia_ilealis_CRIB WP_180701952.1 MULTISPECIES_ SMC-Scp complex subunit ScpB [Romboutsia]	Romboutsia_lituseburensis_DSM_797 WP_092724691.1 SMC-Scp complex subunit ScpB [Romboutsia lituseburensis]	Romboutsia_maritimum_CCRI-22766 WP_095404874.1 SMC-Scp complex subunit ScpB [Romboutsia maritimum]	Romboutsia_sedimentorum_RC002 WP_284132211.1 SMC-Scp complex subunit ScpB [Romboutsia sedimentorum]	Romboutsia_timonensis_Marseille-P326 WP_071119762.1 SMC-Scp complex subunit ScpB [Romboutsia timonensis]	Romboutsia_weinsteinii_CCRI-19649 WP_094366629.1 SMC-Scp complex subunit ScpB [Romboutsia weinsteinii]	Tepidibacter_formicigenes_DSM_15518 WP_072888792.1 SMC-Scp complex subunit ScpB [Tepidibacter formicigenes]	Tepidibacter_mesophilus_JCM_16806 WP_099192119.1 SMC-Scp complex subunit ScpB [Tepidibacter mesophilus]	Tepidibacter_thalassicus_DSM_15285 WP_072723647.1 SMC-Scp complex subunit ScpB [Tepidibacter thalassicus]	Terrisporobacter_glycolicus_DSM_1288 WP_018589657.1 SMC-Scp complex subunit ScpB [Terrisporobacter glycolicus]	Terrisporobacter_hibernicus_MCA3 WP_228415569.1 SMC-Scp complex subunit ScpB [Terrisporobacter hibernicus]	Terrisporobacter_mayombei_DSM_6539 WP_228103584.1 SMC-Scp complex subunit ScpB [Terrisporobacter mayombei]	Terrisporobacter_othiniensis_08-306576 WP_039680277.1 MULTISPECIES_ SMC-Scp complex subunit ScpB [Terrisporobacter]
OG0000570	Acetoanaerobium_noterae_ATCC_35199 WP_013361791.1 MULTISPECIES_ KH domain-containing protein [Acetoanaerobium]	Acetoanaerobium_sticklandii_DSM_519 WP_013361791.1 MULTISPECIES_ KH domain-containing protein [Acetoanaerobium]	Alkalithermobacter_paradoxus_DSM_7309 WP_079412432.1 KH domain-containing protein [Alkalithermobacter paradoxus]	Alkalithermobacter_thermoalcaliphilus_JW-YL-7 WP_066070288.1 KH domain-containing protein [Alkalithermobacter thermoalcaliphilus]	Asaccharospora_irregularis_DSM_2635 WP_073123544.1 KH domain-containing protein [Asaccharospora irregularis]	Clostridioides_difficile_DSM_1296 WP_003419342.1 MULTISPECIES_ KH domain-containing protein [Clostridioides]	Clostridium_butyricum_DSM_10702 WP_002579611.1 MULTISPECIES_ KH domain-containing protein [Clostridium]	Criibacterium_bergeronii_CCR1_22567 WP_068914180.1 KH domain-containing protein [Criibacterium bergeronii]	Eubacterium_yurii_ATCC_43714 WP_005365929.1 KH domain-containing protein [[Eubacterium] yurii]	Faecalimicrobium_dakarense_FF1 WP_042271972.1 MULTISPECIES_ KH domain-containing protein [Clostridia]	Filifactor_alocis_ATCC_35896 WP_014262806.1 KH domain-containing protein [Filifactor alocis]	Filifactor_villosus_CCUG_46385 WP_379789062.1 KH domain-containing protein [Filifactor villosus]	Intestinibacter_bartlettii_DSM_16795 WP_022072484.1 KH domain-containing protein [Intestinibacter bartlettii]	Lachnospira_multipara_ATCC_19207 WP_027430725.1 MULTISPECIES_ KH domain-containing protein [Lachnospira]	Maledivibacter_halophilus_M1 WP_079495057.1 KH domain-containing protein [Maledivibacter halophilus]	Mediannikoviicoccus_vaginalis_Marseille-Q5883 WP_237036574.1 KH domain-containing protein [Mediannikoviicoccus vaginalis]	Metaclostridioides_mangenotii_DSM_1289 WP_027701637.1 KH domain-containing protein [Metaclostridioides mangenotii]	Paeniclostridium_ghonii_NCTR_3900 WP_250673056.1 KH domain-containing protein [Paraclostridium ghonii]	Paraclostridium_bifermentans_ATCC_638 WP_021429642.1 MULTISPECIES_ KH domain-containing protein [Paraclostridium]	Paraclostridium_dentum_IIB4 WP_021429642.1 MULTISPECIES_ KH domain-containing protein [Paraclostridium]	Paraclostridium_sordellii_ATCC_9714 WP_021127821.1 MULTISPECIES_ KH domain-containing protein [Peptostreptococcaceae]	Paraclostridium_tenue_JCM_6486 WP_346041184.1 KH domain-containing protein [Paraclostridium tenue]	Paramaledivibacter_caminithermalis_DSM_15212 WP_073149000.1 KH domain-containing protein [Paramaledivibacter caminithermalis]	Peptacetobacter_hiranonis_DSM_13275 WP_040410536.1 MULTISPECIES_ KH domain-containing protein [Peptostreptococcales]	Peptacetobacter_hominis_ZHW00191 WP_142535972.1 KH domain-containing protein [Peptacetobacter hominis]	Peptoanaerobacter_stomatis_ACC19a WP_009526326.1 KH domain-containing protein [Peptoanaerobacter stomatis]	Peptoclostridium_acidaminophilum_al-2 WP_025435523.1 KH domain-containing protein [Peptoclostridium acidaminophilum]	Peptoclostridium_litorale_DSM_5388 WP_038268091.1 KH domain-containing protein [Peptoclostridium litorale]	Peptostreptococcus_anaerobius_653-L WP_002844573.1 MULTISPECIES_ KH domain-containing protein [Peptostreptococcus]	Peptostreptococcus_canis_DSM_27025 WP_185624740.1 KH domain-containing protein [Peptostreptococcus canis]	Peptostreptococcus_faecalis_Marseille-P4308 WP_101772757.1 KH domain-containing protein [Peptostreptococcus faecalis]	Peptostreptococcus_russellii_RT-10B WP_106776466.1 KH domain-containing protein [Peptostreptococcus russellii]	Peptostreptococcus_stomatis_DSM_17678 WP_007790397.1 KH domain-containing protein [Peptostreptococcus stomatis]	Proteocatella_sphenisci_DSM_23131 WP_028829781.1 KH domain-containing protein [Proteocatella sphenisci]	Romboutsia_faecis_NSJ-18 WP_153924175.1 KH domain-containing protein [Romboutsia faecis]	Romboutsia_hominis_MT17 WP_092924529.1 MULTISPECIES_ KH domain-containing protein [Romboutsia]	Romboutsia_ilealis_CRIB WP_180701986.1 MULTISPECIES_ KH domain-containing protein [Romboutsia]	Romboutsia_lituseburensis_DSM_797 WP_092725991.1 KH domain-containing protein [Romboutsia lituseburensis]	Romboutsia_maritimum_CCRI-22766 WP_095404840.1 KH domain-containing protein [Romboutsia maritimum]	Romboutsia_sedimentorum_RC002 WP_026900494.1 KH domain-containing protein [Romboutsia sedimentorum]	Romboutsia_timonensis_Marseille-P326 WP_071119727.1 KH domain-containing protein [Romboutsia timonensis]	Romboutsia_weinsteinii_CCRI-19649 WP_094366593.1 KH domain-containing protein [Romboutsia weinsteinii]	Tepidibacter_formicigenes_DSM_15518 WP_072889009.1 KH domain-containing protein [Tepidibacter formicigenes]	Tepidibacter_mesophilus_JCM_16806 WP_099190412.1 KH domain-containing protein [Tepidibacter mesophilus]	Tepidibacter_thalassicus_DSM_15285 WP_072723717.1 KH domain-containing protein [Tepidibacter thalassicus]	Terrisporobacter_glycolicus_DSM_1288 WP_018589721.1 MULTISPECIES_ KH domain-containing protein [Terrisporobacter]	Terrisporobacter_hibernicus_MCA3 WP_074915416.1 MULTISPECIES_ KH domain-containing protein [Terrisporobacter]	Terrisporobacter_mayombei_DSM_6539 WP_018589721.1 MULTISPECIES_ KH domain-containing protein [Terrisporobacter]	Terrisporobacter_othiniensis_08-306576 WP_039677934.1 MULTISPECIES_ KH domain-containing protein [Terrisporobacter]
OG0000571	Acetoanaerobium_noterae_ATCC_35199 WP_013361800.1 MULTISPECIES_ elongation factor P [Acetoanaerobium]	Acetoanaerobium_sticklandii_DSM_519 WP_013361800.1 MULTISPECIES_ elongation factor P [Acetoanaerobium]	Alkalithermobacter_paradoxus_DSM_7309 WP_079412416.1 elongation factor P [Alkalithermobacter paradoxus]	Alkalithermobacter_thermoalcaliphilus_JW-YL-7 WP_066070315.1 elongation factor P [Alkalithermobacter thermoalcaliphilus]	Asaccharospora_irregularis_DSM_2635 WP_073123526.1 elongation factor P [Asaccharospora irregularis]	Clostridioides_difficile_DSM_1296 WP_009889023.1 MULTISPECIES_ elongation factor P [Clostridioides]	Clostridium_butyricum_DSM_10702 WP_002580564.1 MULTISPECIES_ elongation factor P [Clostridium]	Criibacterium_bergeronii_CCR1_22567 WP_068912071.1 elongation factor P [Criibacterium bergeronii]	Eubacterium_yurii_ATCC_43714 WP_009083668.1 elongation factor P [[Eubacterium] yurii]	Faecalimicrobium_dakarense_FF1 WP_042271953.1 MULTISPECIES_ elongation factor P [Clostridia]	Filifactor_alocis_ATCC_35896 WP_014262400.1 elongation factor P [Filifactor alocis]	Filifactor_villosus_CCUG_46385 WP_379789048.1 elongation factor P [Filifactor villosus]	Intestinibacter_bartlettii_DSM_16795 WP_007287307.1 elongation factor P [Intestinibacter bartlettii]	Lachnospira_multipara_ATCC_19207 WP_027430409.1 MULTISPECIES_ elongation factor P [Lachnospira]	Maledivibacter_halophilus_M1 WP_079492097.1 elongation factor P [Maledivibacter halophilus]	Mediannikoviicoccus_vaginalis_Marseille-Q5883 WP_237036567.1 elongation factor P [Mediannikoviicoccus vaginalis]	Metaclostridioides_mangenotii_DSM_1289 WP_024620780.1 elongation factor P [Metaclostridioides mangenotii]	Paeniclostridium_ghonii_NCTR_3900 WP_250673065.1 elongation factor P [Paraclostridium ghonii]	Paraclostridium_bifermentans_ATCC_638 WP_021429540.1 MULTISPECIES_ elongation factor P [Paraclostridium]	Paraclostridium_dentum_IIB4 WP_021429540.1 MULTISPECIES_ elongation factor P [Paraclostridium]	Paraclostridium_sordellii_ATCC_9714 WP_021129141.1 elongation factor P [Paraclostridium sordellii]	Paraclostridium_tenue_JCM_6486 WP_147543261.1 MULTISPECIES_ elongation factor P [Peptostreptococcaceae]	Paramaledivibacter_caminithermalis_DSM_15212 WP_073146382.1 elongation factor P [Paramaledivibacter caminithermalis]	Peptacetobacter_hiranonis_DSM_13275 WP_006440085.1 MULTISPECIES_ elongation factor P [Peptostreptococcales]	Peptacetobacter_hominis_ZHW00191 WP_142535905.1 elongation factor P [Peptacetobacter hominis]	Peptoanaerobacter_stomatis_ACC19a WP_009524984.1 elongation factor P [Peptoanaerobacter stomatis]	Peptoclostridium_acidaminophilum_al-2 WP_025435779.1 elongation factor P [Peptoclostridium acidaminophilum]	Peptoclostridium_litorale_DSM_5388 WP_038267734.1 elongation factor P [Peptoclostridium litorale]	Peptostreptococcus_anaerobius_653-L WP_002844644.1 MULTISPECIES_ elongation factor P [Peptostreptococcus]	Peptostreptococcus_canis_DSM_27025 WP_185624747.1 elongation factor P [Peptostreptococcus canis]	Peptostreptococcus_faecalis_Marseille-P4308 WP_101772749.1 elongation factor P [Peptostreptococcus faecalis]	Peptostreptococcus_russellii_RT-10B WP_106776458.1 MULTISPECIES_ elongation factor P [Peptostreptococcus]	Peptostreptococcus_stomatis_DSM_17678 WP_007789987.1 elongation factor P [Peptostreptococcus stomatis]	Proteocatella_sphenisci_DSM_23131 WP_028829773.1 elongation factor P [Proteocatella sphenisci]	Romboutsia_faecis_NSJ-18 WP_153924166.1 elongation factor P [Romboutsia faecis]	Romboutsia_hominis_MT17 WP_092924514.1 MULTISPECIES_ elongation factor P [Romboutsia]	Romboutsia_ilealis_CRIB WP_071119719.1 MULTISPECIES_ elongation factor P [Romboutsia]	Romboutsia_lituseburensis_DSM_797 WP_092726006.1 elongation factor P [Romboutsia lituseburensis]	Romboutsia_maritimum_CCRI-22766 WP_095404831.1 elongation factor P [Romboutsia maritimum]	Romboutsia_sedimentorum_RC002 WP_026900485.1 elongation factor P [Romboutsia sedimentorum]	Romboutsia_timonensis_Marseille-P326 WP_071119719.1 MULTISPECIES_ elongation factor P [Romboutsia]	Romboutsia_weinsteinii_CCRI-19649 WP_094366584.1 elongation factor P [Romboutsia weinsteinii]	Tepidibacter_formicigenes_DSM_15518 WP_072889024.1 elongation factor P [Tepidibacter formicigenes]	Tepidibacter_mesophilus_JCM_16806 WP_099190394.1 elongation factor P [Tepidibacter mesophilus]	Tepidibacter_thalassicus_DSM_15285 WP_072723733.1 elongation factor P [Tepidibacter thalassicus]	Terrisporobacter_glycolicus_DSM_1288 WP_018589730.1 elongation factor P [Terrisporobacter glycolicus]	Terrisporobacter_hibernicus_MCA3 WP_074915398.1 MULTISPECIES_ elongation factor P [Terrisporobacter]	Terrisporobacter_mayombei_DSM_6539 WP_148488690.1 MULTISPECIES_ elongation factor P [Terrisporobacter]	Terrisporobacter_othiniensis_08-306576 WP_039678799.1 MULTISPECIES_ elongation factor P [Terrisporobacter]
OG0000572	Acetoanaerobium_noterae_ATCC_35199 WP_013361870.1 MULTISPECIES_ RNase adapter RapZ [Acetoanaerobium]	Acetoanaerobium_sticklandii_DSM_519 WP_013361870.1 MULTISPECIES_ RNase adapter RapZ [Acetoanaerobium]	Alkalithermobacter_paradoxus_DSM_7309 WP_079413250.1 RNase adapter RapZ [Alkalithermobacter paradoxus]	Alkalithermobacter_thermoalcaliphilus_JW-YL-7 WP_066071362.1 RNase adapter RapZ [Alkalithermobacter thermoalcaliphilus]	Asaccharospora_irregularis_DSM_2635 WP_073126714.1 RNase adapter RapZ [Asaccharospora irregularis]	Clostridioides_difficile_DSM_1296 WP_003416961.1 RNase adapter RapZ [Clostridioides difficile]	Clostridium_butyricum_DSM_10702 WP_002582507.1 MULTISPECIES_ RNase adapter RapZ [Clostridium]	Criibacterium_bergeronii_CCR1_22567 WP_068914120.1 RNase adapter RapZ [Criibacterium bergeronii]	Eubacterium_yurii_ATCC_43714 WP_079651332.1 RNase adapter RapZ [[Eubacterium] yurii]	Faecalimicrobium_dakarense_FF1 WP_042275930.1 RNase adapter RapZ [[Clostridium] dakarense]	Filifactor_alocis_ATCC_35896 WP_014263182.1 RNase adapter RapZ [Filifactor alocis]	Filifactor_villosus_CCUG_46385 WP_379787267.1 RNase adapter RapZ [Filifactor villosus]	Intestinibacter_bartlettii_DSM_16795 WP_007285444.1 RNase adapter RapZ [Intestinibacter bartlettii]	Lachnospira_multipara_ATCC_19207 WP_027431034.1 MULTISPECIES_ RNase adapter RapZ [Lachnospira]	Maledivibacter_halophilus_M1 WP_079490126.1 RNase adapter RapZ [Maledivibacter halophilus]	Mediannikoviicoccus_vaginalis_Marseille-Q5883 WP_237036151.1 RNase adapter RapZ [Mediannikoviicoccus vaginalis]	Metaclostridioides_mangenotii_DSM_1289 WP_209456413.1 RNase adapter RapZ [Metaclostridioides mangenotii]	Paeniclostridium_ghonii_NCTR_3900 WP_250674005.1 RNase adapter RapZ [Paraclostridium ghonii]	Paraclostridium_bifermentans_ATCC_638 WP_021434159.1 MULTISPECIES_ RNase adapter RapZ [Paraclostridium]	Paraclostridium_dentum_IIB4 WP_021434159.1 MULTISPECIES_ RNase adapter RapZ [Paraclostridium]	Paraclostridium_sordellii_ATCC_9714 WP_021130206.1 RNase adapter RapZ [Paraclostridium sordellii]	Paraclostridium_tenue_JCM_6486 WP_346046543.1 RNase adapter RapZ [Paraclostridium tenue]	Paramaledivibacter_caminithermalis_DSM_15212 WP_073146873.1 RNase adapter RapZ [Paramaledivibacter caminithermalis]	Peptacetobacter_hiranonis_DSM_13275 WP_006439585.1 RNase adapter RapZ [Peptacetobacter hiranonis]	Peptacetobacter_hominis_ZHW00191 WP_142536515.1 RNase adapter RapZ [Peptacetobacter hominis]	Peptoanaerobacter_stomatis_ACC19a WP_009525780.1 RNase adapter RapZ [Peptoanaerobacter stomatis]	Peptoclostridium_acidaminophilum_al-2 WP_025434791.1 RNase adapter RapZ [Peptoclostridium acidaminophilum]	Peptoclostridium_litorale_DSM_5388 WP_038266137.1 RNase adapter RapZ [Peptoclostridium litorale]	Peptostreptococcus_anaerobius_653-L WP_002842610.1 MULTISPECIES_ RNase adapter RapZ [Peptostreptococcus]	Peptostreptococcus_canis_DSM_27025 WP_185623514.1 RNase adapter RapZ [Peptostreptococcus canis]	Peptostreptococcus_faecalis_Marseille-P4308 WP_101773907.1 RNase adapter RapZ [Peptostreptococcus faecalis]	Peptostreptococcus_russellii_RT-10B WP_106776237.1 RNase adapter RapZ [Peptostreptococcus russellii]	Peptostreptococcus_stomatis_DSM_17678 WP_007788200.1 RNase adapter RapZ [Peptostreptococcus stomatis]	Proteocatella_sphenisci_DSM_23131 WP_028829031.1 RNase adapter RapZ [Proteocatella sphenisci]	Romboutsia_faecis_NSJ-18 WP_153972289.1 RNase adapter RapZ [Romboutsia faecis]	Romboutsia_hominis_MT17 WP_092922327.1 MULTISPECIES_ RNase adapter RapZ [Romboutsia]	Romboutsia_ilealis_CRIB WP_180702648.1 MULTISPECIES_ RNase adapter RapZ [Romboutsia]	Romboutsia_lituseburensis_DSM_797 WP_092726805.1 RNase adapter RapZ [Romboutsia lituseburensis]	Romboutsia_maritimum_CCRI-22766 WP_095405450.1 RNase adapter RapZ [Romboutsia maritimum]	Romboutsia_sedimentorum_RC002 WP_284132507.1 RNase adapter RapZ [Romboutsia sedimentorum]	Romboutsia_timonensis_Marseille-P326 WP_071119090.1 RNase adapter RapZ [Romboutsia timonensis]	Romboutsia_weinsteinii_CCRI-19649 WP_094368973.1 RNase adapter RapZ [Romboutsia weinsteinii]	Tepidibacter_formicigenes_DSM_15518 WP_072886520.1 RNase adapter RapZ [Tepidibacter formicigenes]	Tepidibacter_mesophilus_JCM_16806 WP_099188462.1 RNase adapter RapZ [Tepidibacter mesophilus]	Tepidibacter_thalassicus_DSM_15285 WP_072724465.1 RNase adapter RapZ [Tepidibacter thalassicus]	Terrisporobacter_glycolicus_DSM_1288 WP_018591875.1 RNase adapter RapZ [Terrisporobacter glycolicus]	Terrisporobacter_hibernicus_MCA3 WP_074919634.1 MULTISPECIES_ RNase adapter RapZ [Terrisporobacter]	Terrisporobacter_mayombei_DSM_6539 WP_228105492.1 RNase adapter RapZ [Terrisporobacter mayombei]	Terrisporobacter_othiniensis_08-306576 WP_039680384.1 MULTISPECIES_ RNase adapter RapZ [Terrisporobacter]
OG0000573	Acetoanaerobium_noterae_ATCC_35199 WP_013361905.1 MULTISPECIES_ RNase P modulator RnpM [Acetoanaerobium]	Acetoanaerobium_sticklandii_DSM_519 WP_013361905.1 MULTISPECIES_ RNase P modulator RnpM [Acetoanaerobium]	Alkalithermobacter_paradoxus_DSM_7309 WP_079410751.1 RNase P modulator RnpM [Alkalithermobacter paradoxus]	Alkalithermobacter_thermoalcaliphilus_JW-YL-7 WP_066069631.1 RNase P modulator RnpM [Alkalithermobacter thermoalcaliphilus]	Asaccharospora_irregularis_DSM_2635 WP_073125401.1 RNase P modulator RnpM [Asaccharospora irregularis]	Clostridioides_difficile_DSM_1296 WP_003419469.1 MULTISPECIES_ RNase P modulator RnpM [Clostridioides]	Clostridium_butyricum_DSM_10702 WP_002579635.1 MULTISPECIES_ RNase P modulator RnpM [Clostridium]	Criibacterium_bergeronii_CCR1_22567 WP_068914079.1 RNase P modulator RnpM [Criibacterium bergeronii]	Eubacterium_yurii_ATCC_43714 WP_079652169.1 DUF448 domain-containing protein [[Eubacterium] yurii]	Faecalimicrobium_dakarense_FF1 WP_042272856.1 MULTISPECIES_ RNase P modulator RnpM [Clostridia]	Filifactor_alocis_ATCC_35896 WP_014261981.1 RNase P modulator RnpM [Filifactor alocis]	Filifactor_villosus_CCUG_46385 WP_379787882.1 RNase P modulator RnpM [Filifactor villosus]	Intestinibacter_bartlettii_DSM_16795 WP_007287257.1 MULTISPECIES_ RNase P modulator RnpM [Intestinibacter]	Lachnospira_multipara_ATCC_19207 WP_027431773.1 MULTISPECIES_ RNase P modulator RnpM [Lachnospira]	Maledivibacter_halophilus_M1 WP_280175278.1 RNase P modulator RnpM [Maledivibacter halophilus]	Mediannikoviicoccus_vaginalis_Marseille-Q5883 WP_237036325.1 RNase P modulator RnpM [Mediannikoviicoccus vaginalis]	Metaclostridioides_mangenotii_DSM_1289 WP_027701696.1 RNase P modulator RnpM [Metaclostridioides mangenotii]	Paeniclostridium_ghonii_NCTR_3900 WP_250672819.1 RNase P modulator RnpM [Paraclostridium ghonii]	Paraclostridium_bifermentans_ATCC_638 WP_021428756.1 MULTISPECIES_ RNase P modulator RnpM [Paraclostridium]	Paraclostridium_dentum_IIB4 WP_021428756.1 MULTISPECIES_ RNase P modulator RnpM [Paraclostridium]	Paraclostridium_sordellii_ATCC_9714 WP_021128867.1 RNase P modulator RnpM [Paraclostridium sordellii]	Paraclostridium_tenue_JCM_6486 WP_346042942.1 RNase P modulator RnpM [Paraclostridium tenue]	Paramaledivibacter_caminithermalis_DSM_15212 WP_073148659.1 RNase P modulator RnpM [Paramaledivibacter caminithermalis]	Peptacetobacter_hiranonis_DSM_13275 WP_006440140.1 RNase P modulator RnpM [Peptacetobacter hiranonis]	Peptacetobacter_hominis_ZHW00191 WP_174919202.1 RNase P modulator RnpM [Peptacetobacter hominis]	Peptoanaerobacter_stomatis_ACC19a WP_009524615.1 RNase P modulator RnpM [Peptoanaerobacter stomatis]	Peptoclostridium_acidaminophilum_al-2 WP_025435604.1 RNase P modulator RnpM [Peptoclostridium acidaminophilum]	Peptoclostridium_litorale_DSM_5388 WP_038265302.1 RNase P modulator RnpM [Peptoclostridium litorale]	Peptostreptococcus_anaerobius_653-L WP_002843724.1 MULTISPECIES_ RNase P modulator RnpM [Peptostreptococcus]	Peptostreptococcus_canis_DSM_27025 WP_185624496.1 RNase P modulator RnpM [Peptostreptococcus canis]	Peptostreptococcus_faecalis_Marseille-P4308 WP_180946856.1 RNase P modulator RnpM [Peptostreptococcus faecalis]	Peptostreptococcus_russellii_RT-10B WP_106776441.1 RNase P modulator RnpM [Peptostreptococcus russellii]	Peptostreptococcus_stomatis_DSM_17678 WP_007788284.1 RNase P modulator RnpM [Peptostreptococcus stomatis]	Proteocatella_sphenisci_DSM_23131 WP_036931863.1 RNase P modulator RnpM [Proteocatella sphenisci]	Romboutsia_faecis_NSJ-18 WP_153972172.1 RNase P modulator RnpM [Romboutsia faecis]	Romboutsia_hominis_MT17 WP_092924758.1 MULTISPECIES_ RNase P modulator RnpM [Romboutsia]	Romboutsia_ilealis_CRIB WP_071119777.1 MULTISPECIES_ RNase P modulator RnpM [Romboutsia]	Romboutsia_lituseburensis_DSM_797 WP_092724662.1 RNase P modulator RnpM [Romboutsia lituseburensis]	Romboutsia_maritimum_CCRI-22766 WP_095404891.1 RNase P modulator RnpM [Romboutsia maritimum]	Romboutsia_sedimentorum_RC002 WP_284132254.1 RNase P modulator RnpM [Romboutsia sedimentorum]	Romboutsia_timonensis_Marseille-P326 WP_071119777.1 MULTISPECIES_ RNase P modulator RnpM [Romboutsia]	Romboutsia_weinsteinii_CCRI-19649 WP_199534113.1 RNase P modulator RnpM [Romboutsia weinsteinii]	Tepidibacter_formicigenes_DSM_15518 WP_072886428.1 RNase P modulator RnpM [Tepidibacter formicigenes]	Tepidibacter_mesophilus_JCM_16806 WP_099187182.1 RNase P modulator RnpM [Tepidibacter mesophilus]	Tepidibacter_thalassicus_DSM_15285 WP_072723046.1 RNase P modulator RnpM [Tepidibacter thalassicus]	Terrisporobacter_glycolicus_DSM_1288 WP_018589646.1 RNase P modulator RnpM [Terrisporobacter glycolicus]	Terrisporobacter_hibernicus_MCA3 WP_074915569.1 MULTISPECIES_ RNase P modulator RnpM [Terrisporobacter]	Terrisporobacter_mayombei_DSM_6539 WP_228103575.1 RNase P modulator RnpM [Terrisporobacter mayombei]	Terrisporobacter_othiniensis_08-306576 WP_039680286.1 MULTISPECIES_ RNase P modulator RnpM [Terrisporobacter]
OG0000574	Acetoanaerobium_noterae_ATCC_35199 WP_013361916.1 MULTISPECIES_ UMP kinase [Acetoanaerobium]	Acetoanaerobium_sticklandii_DSM_519 WP_013361916.1 MULTISPECIES_ UMP kinase [Acetoanaerobium]	Alkalithermobacter_paradoxus_DSM_7309 WP_079410729.1 UMP kinase [Alkalithermobacter paradoxus]	Alkalithermobacter_thermoalcaliphilus_JW-YL-7 WP_066069598.1 UMP kinase [Alkalithermobacter thermoalcaliphilus]	Asaccharospora_irregularis_DSM_2635 WP_073126345.1 UMP kinase [Asaccharospora irregularis]	Clostridioides_difficile_DSM_1296 WP_003430597.1 MULTISPECIES_ UMP kinase [Clostridioides]	Clostridium_butyricum_DSM_10702 WP_002579624.1 MULTISPECIES_ UMP kinase [Clostridium]	Criibacterium_bergeronii_CCR1_22567 WP_068911492.1 UMP kinase [Criibacterium bergeronii]	Eubacterium_yurii_ATCC_43714 WP_079652099.1 UMP kinase [[Eubacterium] yurii]	Faecalimicrobium_dakarense_FF1 WP_042273561.1 MULTISPECIES_ UMP kinase [Clostridia]	Filifactor_alocis_ATCC_35896 WP_014262185.1 UMP kinase [Filifactor alocis]	Filifactor_villosus_CCUG_46385 WP_379788134.1 UMP kinase [Filifactor villosus]	Intestinibacter_bartlettii_DSM_16795 WP_007286644.1 UMP kinase [Intestinibacter bartlettii]	Lachnospira_multipara_ATCC_19207 WP_027431322.1 MULTISPECIES_ UMP kinase [Lachnospira]	Maledivibacter_halophilus_M1 WP_139380334.1 UMP kinase [Maledivibacter halophilus]	Mediannikoviicoccus_vaginalis_Marseille-Q5883 WP_255784920.1 UMP kinase [Mediannikoviicoccus vaginalis]	Metaclostridioides_mangenotii_DSM_1289 WP_209455496.1 UMP kinase [Metaclostridioides mangenotii]	Paeniclostridium_ghonii_NCTR_3900 WP_250673854.1 UMP kinase [Paraclostridium ghonii]	Paraclostridium_bifermentans_ATCC_638 WP_021429515.1 MULTISPECIES_ UMP kinase [Paraclostridium]	Paraclostridium_dentum_IIB4 WP_021429515.1 MULTISPECIES_ UMP kinase [Paraclostridium]	Paraclostridium_sordellii_ATCC_9714 WP_021128138.1 UMP kinase [Paraclostridium sordellii]	Paraclostridium_tenue_JCM_6486 WP_147543393.1 MULTISPECIES_ UMP kinase [Peptostreptococcaceae]	Paramaledivibacter_caminithermalis_DSM_15212 WP_334292997.1 UMP kinase [Paramaledivibacter caminithermalis]	Peptacetobacter_hiranonis_DSM_13275 WP_006440197.1 MULTISPECIES_ UMP kinase [Peptacetobacter]	Peptacetobacter_hominis_ZHW00191 WP_142535624.1 UMP kinase [Peptacetobacter hominis]	Peptoanaerobacter_stomatis_ACC19a WP_009525205.1 UMP kinase [Peptoanaerobacter stomatis]	Peptoclostridium_acidaminophilum_al-2 WP_025435614.1 UMP kinase [Peptoclostridium acidaminophilum]	Peptoclostridium_litorale_DSM_5388 WP_038265273.1 UMP kinase [Peptoclostridium litorale]	Peptostreptococcus_anaerobius_653-L WP_002844026.1 MULTISPECIES_ UMP kinase [Peptostreptococcus]	Peptostreptococcus_canis_DSM_27025 WP_185623867.1 UMP kinase [Peptostreptococcus canis]	Peptostreptococcus_faecalis_Marseille-P4308 WP_101772963.1 UMP kinase [Peptostreptococcus faecalis]	Peptostreptococcus_russellii_RT-10B WP_106776663.1 UMP kinase [Peptostreptococcus russellii]	Peptostreptococcus_stomatis_DSM_17678 WP_007788298.1 UMP kinase [Peptostreptococcus stomatis]	Proteocatella_sphenisci_DSM_23131 WP_028829896.1 UMP kinase [Proteocatella sphenisci]	Romboutsia_faecis_NSJ-18 WP_147541074.1 UMP kinase [Romboutsia faecis]	Romboutsia_hominis_MT17 WP_092925064.1 MULTISPECIES_ UMP kinase [Romboutsia]	Romboutsia_ilealis_CRIB WP_180701812.1 UMP kinase [Romboutsia ilealis]	Romboutsia_lituseburensis_DSM_797 WP_092724250.1 UMP kinase [Romboutsia lituseburensis]	Romboutsia_maritimum_CCRI-22766 WP_095405055.1 UMP kinase [Romboutsia maritimum]	Romboutsia_sedimentorum_RC002 WP_026900724.1 UMP kinase [Romboutsia sedimentorum]	Romboutsia_timonensis_Marseille-P326 WP_071119908.1 UMP kinase [Romboutsia timonensis]	Romboutsia_weinsteinii_CCRI-19649 WP_094366957.1 UMP kinase [Romboutsia weinsteinii]	Tepidibacter_formicigenes_DSM_15518 WP_072886417.1 UMP kinase [Tepidibacter formicigenes]	Tepidibacter_mesophilus_JCM_16806 WP_099187193.1 UMP kinase [Tepidibacter mesophilus]	Tepidibacter_thalassicus_DSM_15285 WP_072723035.1 UMP kinase [Tepidibacter thalassicus]	Terrisporobacter_glycolicus_DSM_1288 WP_018589451.1 UMP kinase [Terrisporobacter glycolicus]	Terrisporobacter_hibernicus_MCA3 WP_148557803.1 MULTISPECIES_ UMP kinase [Terrisporobacter]	Terrisporobacter_mayombei_DSM_6539 WP_228104235.1 UMP kinase [Terrisporobacter mayombei]	Terrisporobacter_othiniensis_08-306576 WP_039681132.1 MULTISPECIES_ UMP kinase [Terrisporobacter]
OG0000575	Acetoanaerobium_noterae_ATCC_35199 WP_013362007.1 MULTISPECIES_ heat-inducible transcriptional repressor HrcA [Acetoanaerobium]	Acetoanaerobium_sticklandii_DSM_519 WP_013362007.1 MULTISPECIES_ heat-inducible transcriptional repressor HrcA [Acetoanaerobium]	Alkalithermobacter_paradoxus_DSM_7309 WP_079412376.1 heat-inducible transcriptional repressor HrcA [Alkalithermobacter paradoxus]	Alkalithermobacter_thermoalcaliphilus_JW-YL-7 WP_066070369.1 heat-inducible transcriptional repressor HrcA [Alkalithermobacter thermoalcaliphilus]	Asaccharospora_irregularis_DSM_2635 WP_073124583.1 heat-inducible transcriptional repressor HrcA [Asaccharospora irregularis]	Clostridioides_difficile_DSM_1296 WP_004454754.1 MULTISPECIES_ heat-inducible transcriptional repressor HrcA [Clostridioides]	Clostridium_butyricum_DSM_10702 WP_002581953.1 MULTISPECIES_ heat-inducible transcriptional repressor HrcA [Clostridium]	Criibacterium_bergeronii_CCR1_22567 WP_068913739.1 heat-inducible transcriptional repressor HrcA [Criibacterium bergeronii]	Eubacterium_yurii_ATCC_43714 WP_079652473.1 heat-inducible transcription repressor HrcA [[Eubacterium] yurii]	Faecalimicrobium_dakarense_FF1 WP_042275626.1 heat-inducible transcriptional repressor HrcA [[Clostridium] dakarense]	Filifactor_alocis_ATCC_35896 WP_014262202.1 heat-inducible transcriptional repressor HrcA [Filifactor alocis]	Filifactor_villosus_CCUG_46385 WP_379789077.1 heat-inducible transcriptional repressor HrcA [Filifactor villosus]	Intestinibacter_bartlettii_DSM_16795 WP_022072170.1 heat-inducible transcriptional repressor HrcA [Intestinibacter bartlettii]	Lachnospira_multipara_ATCC_19207 WP_027431181.1 heat-inducible transcriptional repressor HrcA [Lachnospira multipara]	Maledivibacter_halophilus_M1 WP_079493149.1 heat-inducible transcriptional repressor HrcA [Maledivibacter halophilus]	Mediannikoviicoccus_vaginalis_Marseille-Q5883 WP_237036310.1 heat-inducible transcriptional repressor HrcA [Mediannikoviicoccus vaginalis]	Metaclostridioides_mangenotii_DSM_1289 WP_027702410.1 heat-inducible transcriptional repressor HrcA [Metaclostridioides mangenotii]	Paeniclostridium_ghonii_NCTR_3900 WP_250674222.1 heat-inducible transcriptional repressor HrcA [Paraclostridium ghonii]	Paraclostridium_bifermentans_ATCC_638 WP_021429927.1 MULTISPECIES_ heat-inducible transcriptional repressor HrcA [Paraclostridium]	Paraclostridium_dentum_IIB4 WP_419742612.1 heat-inducible transcriptional repressor HrcA [Paraclostridium dentum]	Paraclostridium_sordellii_ATCC_9714 WP_057544383.1 heat-inducible transcriptional repressor HrcA [Paraclostridium sordellii]	Paraclostridium_tenue_JCM_6486 WP_346042899.1 heat-inducible transcriptional repressor HrcA [Paraclostridium tenue]	Paramaledivibacter_caminithermalis_DSM_15212 WP_073147742.1 heat-inducible transcriptional repressor HrcA [Paramaledivibacter caminithermalis]	Peptacetobacter_hiranonis_DSM_13275 WP_050754686.1 heat-inducible transcriptional repressor HrcA [Peptacetobacter hiranonis]	Peptacetobacter_hominis_ZHW00191 WP_142534944.1 heat-inducible transcriptional repressor HrcA [Peptacetobacter hominis]	Peptoanaerobacter_stomatis_ACC19a WP_009525625.1 heat-inducible transcriptional repressor HrcA [Peptoanaerobacter stomatis]	Peptoclostridium_acidaminophilum_al-2 WP_207641136.1 heat-inducible transcriptional repressor HrcA [Peptoclostridium acidaminophilum]	Peptoclostridium_litorale_DSM_5388 WP_038264948.1 heat-inducible transcriptional repressor HrcA [Peptoclostridium litorale]	Peptostreptococcus_anaerobius_653-L WP_002844483.1 heat-inducible transcriptional repressor HrcA [Peptostreptococcus anaerobius]	Peptostreptococcus_canis_DSM_27025 WP_185624544.1 heat-inducible transcriptional repressor HrcA [Peptostreptococcus canis]	Peptostreptococcus_faecalis_Marseille-P4308 WP_101772718.1 heat-inducible transcriptional repressor HrcA [Peptostreptococcus faecalis]	Peptostreptococcus_russellii_RT-10B WP_106776728.1 heat-inducible transcriptional repressor HrcA [Peptostreptococcus russellii]	Peptostreptococcus_stomatis_DSM_17678 WP_007790207.1 heat-inducible transcriptional repressor HrcA [Peptostreptococcus stomatis]	Proteocatella_sphenisci_DSM_23131 WP_084502767.1 heat-inducible transcriptional repressor HrcA [Proteocatella sphenisci]	Romboutsia_faecis_NSJ-18 WP_153925613.1 heat-inducible transcriptional repressor HrcA [Romboutsia faecis]	Romboutsia_hominis_MT17 WP_092927166.1 MULTISPECIES_ heat-inducible transcriptional repressor HrcA [Romboutsia]	Romboutsia_ilealis_CRIB WP_180702943.1 MULTISPECIES_ heat-inducible transcriptional repressor HrcA [Romboutsia]	Romboutsia_lituseburensis_DSM_797 WP_092725479.1 heat-inducible transcriptional repressor HrcA [Romboutsia lituseburensis]	Romboutsia_maritimum_CCRI-22766 WP_095405759.1 heat-inducible transcriptional repressor HrcA [Romboutsia maritimum]	Romboutsia_sedimentorum_RC002 WP_284131753.1 heat-inducible transcriptional repressor HrcA [Romboutsia sedimentorum]	Romboutsia_timonensis_Marseille-P326 WP_071121225.1 heat-inducible transcriptional repressor HrcA [Romboutsia timonensis]	Romboutsia_weinsteinii_CCRI-19649 WP_094368776.1 heat-inducible transcriptional repressor HrcA [Romboutsia weinsteinii]	Tepidibacter_formicigenes_DSM_15518 WP_072887419.1 heat-inducible transcriptional repressor HrcA [Tepidibacter formicigenes]	Tepidibacter_mesophilus_JCM_16806 WP_099187352.1 heat-inducible transcriptional repressor HrcA [Tepidibacter mesophilus]	Tepidibacter_thalassicus_DSM_15285 WP_072722881.1 heat-inducible transcriptional repressor HrcA [Tepidibacter thalassicus]	Terrisporobacter_glycolicus_DSM_1288 WP_018591478.1 heat-inducible transcriptional repressor HrcA [Terrisporobacter glycolicus]	Terrisporobacter_hibernicus_MCA3 WP_074914834.1 MULTISPECIES_ heat-inducible transcriptional repressor HrcA [Terrisporobacter]	Terrisporobacter_mayombei_DSM_6539 WP_228103961.1 heat-inducible transcriptional repressor HrcA [Terrisporobacter mayombei]	Terrisporobacter_othiniensis_08-306576 WP_039680588.1 MULTISPECIES_ heat-inducible transcriptional repressor HrcA [Terrisporobacter]
OG0000576	Acetoanaerobium_noterae_ATCC_35199 WP_013362016.1 MULTISPECIES_ 30S ribosomal protein S20 [Acetoanaerobium]	Acetoanaerobium_sticklandii_DSM_519 WP_013362016.1 MULTISPECIES_ 30S ribosomal protein S20 [Acetoanaerobium]	Alkalithermobacter_paradoxus_DSM_7309 WP_079412362.1 30S ribosomal protein S20 [Alkalithermobacter paradoxus]	Alkalithermobacter_thermoalcaliphilus_JW-YL-7 WP_066070384.1 30S ribosomal protein S20 [Alkalithermobacter thermoalcaliphilus]	Asaccharospora_irregularis_DSM_2635 WP_073124566.1 30S ribosomal protein S20 [Asaccharospora irregularis]	Clostridioides_difficile_DSM_1296 WP_009890686.1 MULTISPECIES_ 30S ribosomal protein S20 [Clostridioides]	Clostridium_butyricum_DSM_10702 WP_002581959.1 MULTISPECIES_ 30S ribosomal protein S20 [Clostridium]	Criibacterium_bergeronii_CCR1_22567 WP_068913956.1 30S ribosomal protein S20 [Criibacterium bergeronii]	Eubacterium_yurii_ATCC_43714 WP_009080091.1 30S ribosomal protein S20 [[Eubacterium] yurii]	Faecalimicrobium_dakarense_FF1 WP_042275650.1 30S ribosomal protein S20 [[Clostridium] dakarense]	Filifactor_alocis_ATCC_35896 WP_041250773.1 30S ribosomal protein S20 [Filifactor alocis]	Filifactor_villosus_CCUG_46385 WP_379787341.1 30S ribosomal protein S20 [Filifactor villosus]	Intestinibacter_bartlettii_DSM_16795 WP_007287831.1 30S ribosomal protein S20 [Intestinibacter bartlettii]	Lachnospira_multipara_ATCC_19207 WP_034245369.1 MULTISPECIES_ 30S ribosomal protein S20 [Lachnospira]	Maledivibacter_halophilus_M1 WP_079493158.1 30S ribosomal protein S20 [Maledivibacter halophilus]	Mediannikoviicoccus_vaginalis_Marseille-Q5883 WP_237036307.1 30S ribosomal protein S20 [Mediannikoviicoccus vaginalis]	Metaclostridioides_mangenotii_DSM_1289 WP_024620455.1 30S ribosomal protein S20 [Metaclostridioides mangenotii]	Paeniclostridium_ghonii_NCTR_3900 WP_021129043.1 MULTISPECIES_ 30S ribosomal protein S20 [Paraclostridium]	Paraclostridium_bifermentans_ATCC_638 WP_021432084.1 MULTISPECIES_ 30S ribosomal protein S20 [Paraclostridium]	Paraclostridium_dentum_IIB4 WP_021432084.1 MULTISPECIES_ 30S ribosomal protein S20 [Paraclostridium]	Paraclostridium_sordellii_ATCC_9714 WP_021124926.1 30S ribosomal protein S20 [Paraclostridium sordellii]	Paraclostridium_tenue_JCM_6486 WP_147546297.1 MULTISPECIES_ 30S ribosomal protein S20 [Peptostreptococcaceae]	Paramaledivibacter_caminithermalis_DSM_15212 WP_073147732.1 30S ribosomal protein S20 [Paramaledivibacter caminithermalis]	Peptacetobacter_hiranonis_DSM_13275 WP_040410674.1 MULTISPECIES_ 30S ribosomal protein S20 [Peptostreptococcales]	Peptacetobacter_hominis_ZHW00191 WP_142534939.1 30S ribosomal protein S20 [Peptacetobacter hominis]	Peptoanaerobacter_stomatis_ACC19a WP_009524336.1 30S ribosomal protein S20 [Peptoanaerobacter stomatis]	Peptoclostridium_acidaminophilum_al-2 WP_025435726.1 30S ribosomal protein S20 [Peptoclostridium acidaminophilum]	Peptoclostridium_litorale_DSM_5388 WP_038264938.1 30S ribosomal protein S20 [Peptoclostridium litorale]	Peptostreptococcus_anaerobius_653-L WP_002842653.1 MULTISPECIES_ 30S ribosomal protein S20 [Peptostreptococcus]	Peptostreptococcus_canis_DSM_27025 WP_185624553.1 30S ribosomal protein S20 [Peptostreptococcus canis]	Peptostreptococcus_faecalis_Marseille-P4308 WP_101772702.1 30S ribosomal protein S20 [Peptostreptococcus faecalis]	Peptostreptococcus_russellii_RT-10B WP_106776773.1 MULTISPECIES_ 30S ribosomal protein S20 [Peptostreptococcus]	Peptostreptococcus_stomatis_DSM_17678 WP_007790239.1 30S ribosomal protein S20 [Peptostreptococcus stomatis]	Proteocatella_sphenisci_DSM_23131 WP_028829140.1 30S ribosomal protein S20 [Proteocatella sphenisci]	Romboutsia_faecis_NSJ-18 WP_147539740.1 30S ribosomal protein S20 [Romboutsia faecis]	Romboutsia_hominis_MT17 WP_092927179.1 MULTISPECIES_ 30S ribosomal protein S20 [Romboutsia]	Romboutsia_ilealis_CRIB WP_071121232.1 MULTISPECIES_ 30S ribosomal protein S20 [Romboutsia]	Romboutsia_lituseburensis_DSM_797 WP_092725469.1 30S ribosomal protein S20 [Romboutsia lituseburensis]	Romboutsia_maritimum_CCRI-22766 WP_095405752.1 30S ribosomal protein S20 [Romboutsia maritimum]	Romboutsia_sedimentorum_RC002 WP_026901897.1 30S ribosomal protein S20 [Romboutsia sedimentorum]	Romboutsia_timonensis_Marseille-P326 WP_071121232.1 MULTISPECIES_ 30S ribosomal protein S20 [Romboutsia]	Romboutsia_weinsteinii_CCRI-19649 WP_094368745.1 30S ribosomal protein S20 [Romboutsia weinsteinii]	Tepidibacter_formicigenes_DSM_15518 WP_072887427.1 30S ribosomal protein S20 [Tepidibacter formicigenes]	Tepidibacter_mesophilus_JCM_16806 WP_099187364.1 30S ribosomal protein S20 [Tepidibacter mesophilus]	Tepidibacter_thalassicus_DSM_15285 WP_072722875.1 30S ribosomal protein S20 [Tepidibacter thalassicus]	Terrisporobacter_glycolicus_DSM_1288 WP_018591488.1 MULTISPECIES_ 30S ribosomal protein S20 [Terrisporobacter]	Terrisporobacter_hibernicus_MCA3 WP_018591488.1 MULTISPECIES_ 30S ribosomal protein S20 [Terrisporobacter]	Terrisporobacter_mayombei_DSM_6539 WP_228103968.1 30S ribosomal protein S20 [Terrisporobacter mayombei]	Terrisporobacter_othiniensis_08-306576 WP_018591488.1 MULTISPECIES_ 30S ribosomal protein S20 [Terrisporobacter]
OG0000577	Acetoanaerobium_noterae_ATCC_35199 WP_013362050.1 MULTISPECIES_ hypothetical protein [Acetoanaerobium]	Acetoanaerobium_sticklandii_DSM_519 WP_013362050.1 MULTISPECIES_ hypothetical protein [Acetoanaerobium]	Alkalithermobacter_paradoxus_DSM_7309 WP_079410321.1 ATPase [Alkalithermobacter paradoxus]	Alkalithermobacter_thermoalcaliphilus_JW-YL-7 WP_066069104.1 ATPase [Alkalithermobacter thermoalcaliphilus]	Asaccharospora_irregularis_DSM_2635 WP_073123419.1 hypothetical protein [Asaccharospora irregularis]	Clostridioides_difficile_DSM_1296 WP_004454870.1 hypothetical protein [Clostridioides difficile]	Clostridium_butyricum_DSM_10702 WP_002579595.1 MULTISPECIES_ hypothetical protein [Clostridium]	Criibacterium_bergeronii_CCR1_22567 WP_068914136.1 ATPase [Criibacterium bergeronii]	Eubacterium_yurii_ATCC_43714 WP_079652923.1 ATPase [[Eubacterium] yurii]	Faecalimicrobium_dakarense_FF1 WP_042271797.1 hypothetical protein [[Clostridium] dakarense]	Filifactor_alocis_ATCC_35896 WP_014262857.1 ATPase [Filifactor alocis]	Filifactor_villosus_CCUG_46385 WP_379787572.1 ATPase [Filifactor villosus]	Intestinibacter_bartlettii_DSM_16795 WP_007287381.1 hypothetical protein [Intestinibacter bartlettii]	Lachnospira_multipara_ATCC_19207 WP_027430744.1 MULTISPECIES_ hypothetical protein [Lachnospira]	Maledivibacter_halophilus_M1 WP_170917561.1 ATPase [Maledivibacter halophilus]	Mediannikoviicoccus_vaginalis_Marseille-Q5883 WP_237036247.1 ATPase [Mediannikoviicoccus vaginalis]	Metaclostridioides_mangenotii_DSM_1289 WP_209456185.1 hypothetical protein [Metaclostridioides mangenotii]	Paeniclostridium_ghonii_NCTR_3900 WP_250673302.1 hypothetical protein [Paraclostridium ghonii]	Paraclostridium_bifermentans_ATCC_638 WP_021433836.1 hypothetical protein [Paraclostridium bifermentans]	Paraclostridium_dentum_IIB4 WP_021433836.1 hypothetical protein [Paraclostridium bifermentans]	Paraclostridium_sordellii_ATCC_9714 WP_021129198.1 vacuolar-type H+-ATPase subunit H [Paraclostridium sordellii]	Paraclostridium_tenue_JCM_6486 WP_346041064.1 hypothetical protein [Paraclostridium tenue]	Paramaledivibacter_caminithermalis_DSM_15212 WP_073148961.1 ATPase [Paramaledivibacter caminithermalis]	Peptacetobacter_hiranonis_DSM_13275 WP_154645817.1 hypothetical protein [Peptacetobacter hiranonis]	Peptacetobacter_hominis_ZHW00191 WP_142535949.1 hypothetical protein [Peptacetobacter hominis]	Peptoanaerobacter_stomatis_ACC19a WP_009525063.1 hypothetical protein [Peptoanaerobacter stomatis]	Peptoclostridium_acidaminophilum_al-2 WP_025435735.1 ATPase [Peptoclostridium acidaminophilum]	Peptoclostridium_litorale_DSM_5388 WP_038267837.1 hypothetical protein [Peptoclostridium litorale]	Peptostreptococcus_anaerobius_653-L WP_002842675.1 MULTISPECIES_ hypothetical protein [Peptostreptococcus]	Peptostreptococcus_canis_DSM_27025 WP_185623650.1 permease [Peptostreptococcus canis]	Peptostreptococcus_faecalis_Marseille-P4308 WP_101772679.1 permease [Peptostreptococcus faecalis]	Peptostreptococcus_russellii_RT-10B WP_106776796.1 permease [Peptostreptococcus russellii]	Peptostreptococcus_stomatis_DSM_17678 WP_040565827.1 MULTISPECIES_ hypothetical protein [Clostridia]	Proteocatella_sphenisci_DSM_23131 WP_051188468.1 hypothetical protein [Proteocatella sphenisci]	Romboutsia_faecis_NSJ-18 WP_153924068.1 hypothetical protein [Romboutsia faecis]	Romboutsia_hominis_MT17 WP_092924379.1 MULTISPECIES_ hypothetical protein [Romboutsia]	Romboutsia_ilealis_CRIB WP_180702044.1 MULTISPECIES_ hypothetical protein [Romboutsia]	Romboutsia_lituseburensis_DSM_797 WP_092726110.1 hypothetical protein [Romboutsia lituseburensis]	Romboutsia_maritimum_CCRI-22766 WP_095404779.1 hypothetical protein [Romboutsia maritimum]	Romboutsia_sedimentorum_RC002 WP_284132101.1 hypothetical protein [Romboutsia sedimentorum]	Romboutsia_timonensis_Marseille-P326 WP_071119666.1 hypothetical protein [Romboutsia timonensis]	Romboutsia_weinsteinii_CCRI-19649 WP_094366506.1 hypothetical protein [Romboutsia weinsteinii]	Tepidibacter_formicigenes_DSM_15518 WP_072886753.1 ATPase [Tepidibacter formicigenes]	Tepidibacter_mesophilus_JCM_16806 WP_099188068.1 ATPase [Tepidibacter mesophilus]	Tepidibacter_thalassicus_DSM_15285 WP_072723892.1 ATPase [Tepidibacter thalassicus]	Terrisporobacter_glycolicus_DSM_1288 WP_018589786.1 hypothetical protein [Terrisporobacter glycolicus]	Terrisporobacter_hibernicus_MCA3 WP_074915297.1 MULTISPECIES_ hypothetical protein [Terrisporobacter]	Terrisporobacter_mayombei_DSM_6539 WP_228103699.1 hypothetical protein [Terrisporobacter mayombei]	Terrisporobacter_othiniensis_08-306576 WP_039678923.1 MULTISPECIES_ hypothetical protein [Terrisporobacter]
OG0000578	Acetoanaerobium_noterae_ATCC_35199 WP_013362057.1 MULTISPECIES_ 50S ribosomal protein L28 [Acetoanaerobium]	Acetoanaerobium_sticklandii_DSM_519 WP_013362057.1 MULTISPECIES_ 50S ribosomal protein L28 [Acetoanaerobium]	Alkalithermobacter_paradoxus_DSM_7309 WP_079410311.1 50S ribosomal protein L28 [Alkalithermobacter paradoxus]	Alkalithermobacter_thermoalcaliphilus_JW-YL-7 WP_066069090.1 50S ribosomal protein L28 [Alkalithermobacter thermoalcaliphilus]	Asaccharospora_irregularis_DSM_2635 WP_073123407.1 MULTISPECIES_ 50S ribosomal protein L28 [Peptostreptococcaceae]	Clostridioides_difficile_DSM_1296 WP_003416297.1 MULTISPECIES_ 50S ribosomal protein L28 [Clostridioides]	Clostridium_butyricum_DSM_10702 WP_002579588.1 MULTISPECIES_ 50S ribosomal protein L28 [Clostridium]	Criibacterium_bergeronii_CCR1_22567 WP_068913504.1 50S ribosomal protein L28 [Criibacterium bergeronii]	Eubacterium_yurii_ATCC_43714 WP_005366606.1 50S ribosomal protein L28 [[Eubacterium] yurii]	Faecalimicrobium_dakarense_FF1 WP_042271781.1 MULTISPECIES_ 50S ribosomal protein L28 [Clostridia]	Filifactor_alocis_ATCC_35896 WP_014262278.1 50S ribosomal protein L28 [Filifactor alocis]	Filifactor_villosus_CCUG_46385 WP_379788220.1 50S ribosomal protein L28 [Filifactor villosus]	Intestinibacter_bartlettii_DSM_16795 WP_007286525.1 MULTISPECIES_ 50S ribosomal protein L28 [Clostridia]	Lachnospira_multipara_ATCC_19207 WP_027430797.1 MULTISPECIES_ 50S ribosomal protein L28 [Lachnospira]	Maledivibacter_halophilus_M1 WP_079495101.1 50S ribosomal protein L28 [Maledivibacter halophilus]	Mediannikoviicoccus_vaginalis_Marseille-Q5883 WP_237036241.1 50S ribosomal protein L28 [Mediannikoviicoccus vaginalis]	Metaclostridioides_mangenotii_DSM_1289 WP_027701553.1 50S ribosomal protein L28 [Metaclostridioides mangenotii]	Paeniclostridium_ghonii_NCTR_3900 WP_021122933.1 MULTISPECIES_ 50S ribosomal protein L28 [Peptostreptococcaceae]	Paraclostridium_bifermentans_ATCC_638 WP_021122933.1 MULTISPECIES_ 50S ribosomal protein L28 [Peptostreptococcaceae]	Paraclostridium_dentum_IIB4 WP_021122933.1 MULTISPECIES_ 50S ribosomal protein L28 [Peptostreptococcaceae]	Paraclostridium_sordellii_ATCC_9714 WP_021122933.1 MULTISPECIES_ 50S ribosomal protein L28 [Peptostreptococcaceae]	Paraclostridium_tenue_JCM_6486 WP_021122933.1 MULTISPECIES_ 50S ribosomal protein L28 [Peptostreptococcaceae]	Paramaledivibacter_caminithermalis_DSM_15212 WP_073148949.1 50S ribosomal protein L28 [Paramaledivibacter caminithermalis]	Peptacetobacter_hiranonis_DSM_13275 WP_006440038.1 MULTISPECIES_ 50S ribosomal protein L28 [Peptostreptococcales]	Peptacetobacter_hominis_ZHW00191 WP_142535955.1 50S ribosomal protein L28 [Peptacetobacter hominis]	Peptoanaerobacter_stomatis_ACC19a WP_009525116.1 50S ribosomal protein L28 [Peptoanaerobacter stomatis]	Peptoclostridium_acidaminophilum_al-2 WP_084481016.1 50S ribosomal protein L28 [Peptoclostridium acidaminophilum]	Peptoclostridium_litorale_DSM_5388 WP_074210028.1 50S ribosomal protein L28 [Peptoclostridium litorale]	Peptostreptococcus_anaerobius_653-L WP_002842707.1 MULTISPECIES_ 50S ribosomal protein L28 [Peptostreptococcus]	Peptostreptococcus_canis_DSM_27025 WP_185623644.1 50S ribosomal protein L28 [Peptostreptococcus canis]	Peptostreptococcus_faecalis_Marseille-P4308 WP_101772674.1 50S ribosomal protein L28 [Peptostreptococcus faecalis]	Peptostreptococcus_russellii_RT-10B WP_106776802.1 MULTISPECIES_ 50S ribosomal protein L28 [Peptostreptococcus]	Peptostreptococcus_stomatis_DSM_17678 WP_040565826.1 50S ribosomal protein L28 [Peptostreptococcus stomatis]	Proteocatella_sphenisci_DSM_23131 WP_028828491.1 50S ribosomal protein L28 [Proteocatella sphenisci]	Romboutsia_faecis_NSJ-18 WP_073123407.1 MULTISPECIES_ 50S ribosomal protein L28 [Peptostreptococcaceae]	Romboutsia_hominis_MT17 WP_092924361.1 MULTISPECIES_ 50S ribosomal protein L28 [Romboutsia]	Romboutsia_ilealis_CRIB WP_071119660.1 MULTISPECIES_ 50S ribosomal protein L28 [Romboutsia]	Romboutsia_lituseburensis_DSM_797 WP_092726118.1 50S ribosomal protein L28 [Romboutsia lituseburensis]	Romboutsia_maritimum_CCRI-22766 WP_095404773.1 50S ribosomal protein L28 [Romboutsia maritimum]	Romboutsia_sedimentorum_RC002 WP_026900413.1 MULTISPECIES_ 50S ribosomal protein L28 [Romboutsia]	Romboutsia_timonensis_Marseille-P326 WP_071119660.1 MULTISPECIES_ 50S ribosomal protein L28 [Romboutsia]	Romboutsia_weinsteinii_CCRI-19649 WP_094366500.1 50S ribosomal protein L28 [Romboutsia weinsteinii]	Tepidibacter_formicigenes_DSM_15518 WP_072886745.1 50S ribosomal protein L28 [Tepidibacter formicigenes]	Tepidibacter_mesophilus_JCM_16806 WP_099188058.1 50S ribosomal protein L28 [Tepidibacter mesophilus]	Tepidibacter_thalassicus_DSM_15285 WP_072723902.1 50S ribosomal protein L28 [Tepidibacter thalassicus]	Terrisporobacter_glycolicus_DSM_1288 WP_018589792.1 MULTISPECIES_ 50S ribosomal protein L28 [Terrisporobacter]	Terrisporobacter_hibernicus_MCA3 WP_018589792.1 MULTISPECIES_ 50S ribosomal protein L28 [Terrisporobacter]	Terrisporobacter_mayombei_DSM_6539 WP_228103703.1 MULTISPECIES_ 50S ribosomal protein L28 [Terrisporobacter]	Terrisporobacter_othiniensis_08-306576 WP_018589792.1 MULTISPECIES_ 50S ribosomal protein L28 [Terrisporobacter]
OG0000579	Acetoanaerobium_noterae_ATCC_35199 WP_013362082.1 MULTISPECIES_ RluA family pseudouridine synthase [Acetoanaerobium]	Acetoanaerobium_sticklandii_DSM_519 WP_013362082.1 MULTISPECIES_ RluA family pseudouridine synthase [Acetoanaerobium]	Alkalithermobacter_paradoxus_DSM_7309 WP_079410269.1 RluA family pseudouridine synthase [Alkalithermobacter paradoxus]	Alkalithermobacter_thermoalcaliphilus_JW-YL-7 WP_066069030.1 RluA family pseudouridine synthase [Alkalithermobacter thermoalcaliphilus]	Asaccharospora_irregularis_DSM_2635 WP_084120072.1 RluA family pseudouridine synthase [Asaccharospora irregularis]	Clostridioides_difficile_DSM_1296 WP_004454913.1 RluA family pseudouridine synthase [Clostridioides difficile]	Clostridium_butyricum_DSM_10702 WP_002580580.1 MULTISPECIES_ RluA family pseudouridine synthase [Clostridium]	Criibacterium_bergeronii_CCR1_22567 WP_068913105.1 RluA family pseudouridine synthase [Criibacterium bergeronii]	Eubacterium_yurii_ATCC_43714 WP_079652202.1 RluA family pseudouridine synthase [[Eubacterium] yurii]	Faecalimicrobium_dakarense_FF1 WP_042271696.1 RluA family pseudouridine synthase [[Clostridium] dakarense]	Filifactor_alocis_ATCC_35896 WP_014261914.1 RluA family pseudouridine synthase [Filifactor alocis]	Filifactor_villosus_CCUG_46385 WP_379787826.1 RluA family pseudouridine synthase [Filifactor villosus]	Intestinibacter_bartlettii_DSM_16795 WP_007286563.1 RluA family pseudouridine synthase [Intestinibacter bartlettii]	Lachnospira_multipara_ATCC_19207 WP_081669406.1 RluA family pseudouridine synthase [Lachnospira multipara]	Maledivibacter_halophilus_M1 WP_334293321.1 RluA family pseudouridine synthase [Maledivibacter halophilus]	Mediannikoviicoccus_vaginalis_Marseille-Q5883 WP_237036271.1 RluA family pseudouridine synthase [Mediannikoviicoccus vaginalis]	Metaclostridioides_mangenotii_DSM_1289 WP_209456210.1 RluA family pseudouridine synthase [Metaclostridioides mangenotii]	Paeniclostridium_ghonii_NCTR_3900 WP_250673326.1 RluA family pseudouridine synthase [Paraclostridium ghonii]	Paraclostridium_bifermentans_ATCC_638 WP_021433854.1 RluA family pseudouridine synthase [Paraclostridium bifermentans]	Paraclostridium_dentum_IIB4 WP_419742017.1 RluA family pseudouridine synthase [Paraclostridium dentum]	Paraclostridium_sordellii_ATCC_9714 WP_057545436.1 RluA family pseudouridine synthase [Paraclostridium sordellii]	Paraclostridium_tenue_JCM_6486 WP_346041013.1 RluA family pseudouridine synthase [Paraclostridium tenue]	Paramaledivibacter_caminithermalis_DSM_15212 WP_073148916.1 RluA family pseudouridine synthase [Paramaledivibacter caminithermalis]	Peptacetobacter_hiranonis_DSM_13275 WP_006440036.1 RluA family pseudouridine synthase [Peptacetobacter hiranonis]	Peptacetobacter_hominis_ZHW00191 WP_142535956.1 RluA family pseudouridine synthase [Peptacetobacter hominis]	Peptoanaerobacter_stomatis_ACC19a WP_009524597.1 RluA family pseudouridine synthase [Peptoanaerobacter stomatis]	Peptoclostridium_acidaminophilum_al-2 WP_025435762.1 RluA family pseudouridine synthase [Peptoclostridium acidaminophilum]	Peptoclostridium_litorale_DSM_5388 WP_038267774.1 RluA family pseudouridine synthase [Peptoclostridium litorale]	Peptostreptococcus_anaerobius_653-L WP_002842668.1 RluA family pseudouridine synthase [Peptostreptococcus anaerobius]	Peptostreptococcus_canis_DSM_27025 WP_243155069.1 RluA family pseudouridine synthase [Peptostreptococcus canis]	Peptostreptococcus_faecalis_Marseille-P4308 WP_101773207.1 RluA family pseudouridine synthase [Peptostreptococcus faecalis]	Peptostreptococcus_russellii_RT-10B WP_106776822.1 RluA family pseudouridine synthase [Peptostreptococcus russellii]	Peptostreptococcus_stomatis_DSM_17678 WP_007788580.1 RluA family pseudouridine synthase [Peptostreptococcus stomatis]	Proteocatella_sphenisci_DSM_23131 WP_028828453.1 RluA family pseudouridine synthase [Proteocatella sphenisci]	Romboutsia_faecis_NSJ-18 WP_153924018.1 RluA family pseudouridine synthase [Romboutsia faecis]	Romboutsia_hominis_MT17 WP_092924290.1 RluA family pseudouridine synthase [Romboutsia hominis]	Romboutsia_ilealis_CRIB WP_180702071.1 MULTISPECIES_ RluA family pseudouridine synthase [Romboutsia]	Romboutsia_lituseburensis_DSM_797 WP_092726156.1 RluA family pseudouridine synthase [Romboutsia lituseburensis]	Romboutsia_maritimum_CCRI-22766 WP_095405104.1 RluA family pseudouridine synthase [Romboutsia maritimum]	Romboutsia_sedimentorum_RC002 WP_284132075.1 RluA family pseudouridine synthase [Romboutsia sedimentorum]	Romboutsia_timonensis_Marseille-P326 WP_071119638.1 RluA family pseudouridine synthase [Romboutsia timonensis]	Romboutsia_weinsteinii_CCRI-19649 WP_094366473.1 RluA family pseudouridine synthase [Romboutsia weinsteinii]	Tepidibacter_formicigenes_DSM_15518 WP_072886701.1 RluA family pseudouridine synthase [Tepidibacter formicigenes]	Tepidibacter_mesophilus_JCM_16806 WP_099188010.1 RluA family pseudouridine synthase [Tepidibacter mesophilus]	Tepidibacter_thalassicus_DSM_15285 WP_072723950.1 RluA family pseudouridine synthase [Tepidibacter thalassicus]	Terrisporobacter_glycolicus_DSM_1288 WP_018589816.1 RluA family pseudouridine synthase [Terrisporobacter glycolicus]	Terrisporobacter_hibernicus_MCA3 WP_148556246.1 MULTISPECIES_ RluA family pseudouridine synthase [Terrisporobacter]	Terrisporobacter_mayombei_DSM_6539 WP_228103726.1 RluA family pseudouridine synthase [Terrisporobacter mayombei]	Terrisporobacter_othiniensis_08-306576 WP_039678899.1 MULTISPECIES_ RluA family pseudouridine synthase [Terrisporobacter]
OG0000580	Acetoanaerobium_noterae_ATCC_35199 WP_013362092.1 MULTISPECIES_ cell division protein SepF [Acetoanaerobium]	Acetoanaerobium_sticklandii_DSM_519 WP_013362092.1 MULTISPECIES_ cell division protein SepF [Acetoanaerobium]	Alkalithermobacter_paradoxus_DSM_7309 WP_079410246.1 cell division protein SepF [Alkalithermobacter paradoxus]	Alkalithermobacter_thermoalcaliphilus_JW-YL-7 WP_066068997.1 cell division protein SepF [Alkalithermobacter thermoalcaliphilus]	Asaccharospora_irregularis_DSM_2635 WP_073124740.1 cell division protein SepF [Asaccharospora irregularis]	Clostridioides_difficile_DSM_1296 WP_009897807.1 cell division protein SepF [Clostridioides difficile]	Clostridium_butyricum_DSM_10702 WP_002580584.1 MULTISPECIES_ cell division protein SepF [Clostridium]	Criibacterium_bergeronii_CCR1_22567 WP_068913973.1 cell division protein SepF [Criibacterium bergeronii]	Eubacterium_yurii_ATCC_43714 WP_079652601.1 cell division protein SepF [[Eubacterium] yurii]	Faecalimicrobium_dakarense_FF1 WP_147568462.1 cell division protein SepF [[Clostridium] dakarense]	Filifactor_alocis_ATCC_35896 WP_014263054.1 cell division protein SepF [Filifactor alocis]	Filifactor_villosus_CCUG_46385 WP_379788399.1 cell division protein SepF [Filifactor villosus]	Intestinibacter_bartlettii_DSM_16795 WP_039906540.1 cell division protein SepF [Intestinibacter bartlettii]	Lachnospira_multipara_ATCC_19207 WP_027430652.1 cell division protein SepF [Lachnospira multipara]	Maledivibacter_halophilus_M1 WP_079495178.1 cell division protein SepF [Maledivibacter halophilus]	Mediannikoviicoccus_vaginalis_Marseille-Q5883 WP_237036267.1 cell division protein SepF [Mediannikoviicoccus vaginalis]	Metaclostridioides_mangenotii_DSM_1289 WP_024621870.1 cell division protein SepF [Metaclostridioides mangenotii]	Paeniclostridium_ghonii_NCTR_3900 WP_250672717.1 cell division protein SepF [Paraclostridium ghonii]	Paraclostridium_bifermentans_ATCC_638 WP_021430031.1 MULTISPECIES_ cell division protein SepF [Paraclostridium]	Paraclostridium_dentum_IIB4 WP_195947805.1 cell division protein SepF [Paraclostridium bifermentans]	Paraclostridium_sordellii_ATCC_9714 WP_021129231.1 cell division protein SepF [Paraclostridium sordellii]	Paraclostridium_tenue_JCM_6486 WP_346040990.1 cell division protein SepF [Paraclostridium tenue]	Paramaledivibacter_caminithermalis_DSM_15212 WP_073152237.1 cell division protein SepF [Paramaledivibacter caminithermalis]	Peptacetobacter_hiranonis_DSM_13275 WP_006439982.1 cell division protein SepF [Peptacetobacter hiranonis]	Peptacetobacter_hominis_ZHW00191 WP_142536111.1 cell division protein SepF [Peptacetobacter hominis]	Peptoanaerobacter_stomatis_ACC19a WP_009525019.1 cell division protein SepF [Peptoanaerobacter stomatis]	Peptoclostridium_acidaminophilum_al-2 WP_025435768.1 cell division protein SepF [Peptoclostridium acidaminophilum]	Peptoclostridium_litorale_DSM_5388 WP_038267762.1 cell division protein SepF [Peptoclostridium litorale]	Peptostreptococcus_anaerobius_653-L WP_002843826.1 MULTISPECIES_ cell division protein SepF [Peptostreptococcus]	Peptostreptococcus_canis_DSM_27025 WP_185623906.1 cell division protein SepF [Peptostreptococcus canis]	Peptostreptococcus_faecalis_Marseille-P4308 WP_101773023.1 cell division protein SepF [Peptostreptococcus faecalis]	Peptostreptococcus_russellii_RT-10B WP_106776414.1 cell division protein SepF [Peptostreptococcus russellii]	Peptostreptococcus_stomatis_DSM_17678 WP_007789844.1 cell division protein SepF [Peptostreptococcus stomatis]	Proteocatella_sphenisci_DSM_23131 WP_028830040.1 cell division protein SepF [Proteocatella sphenisci]	Romboutsia_faecis_NSJ-18 WP_147541867.1 cell division protein SepF [Romboutsia faecis]	Romboutsia_hominis_MT17 WP_092924241.1 MULTISPECIES_ cell division protein SepF [Romboutsia]	Romboutsia_ilealis_CRIB WP_180702082.1 MULTISPECIES_ cell division protein SepF [Romboutsia]	Romboutsia_lituseburensis_DSM_797 WP_092726173.1 cell division protein SepF [Romboutsia lituseburensis]	Romboutsia_maritimum_CCRI-22766 WP_095404726.1 cell division protein SepF [Romboutsia maritimum]	Romboutsia_sedimentorum_RC002 WP_284132057.1 cell division protein SepF [Romboutsia sedimentorum]	Romboutsia_timonensis_Marseille-P326 WP_071119628.1 cell division protein SepF [Romboutsia timonensis]	Romboutsia_weinsteinii_CCRI-19649 WP_094366444.1 cell division protein SepF [Romboutsia weinsteinii]	Tepidibacter_formicigenes_DSM_15518 WP_072886685.1 cell division protein SepF [Tepidibacter formicigenes]	Tepidibacter_mesophilus_JCM_16806 WP_099187986.1 cell division protein SepF [Tepidibacter mesophilus]	Tepidibacter_thalassicus_DSM_15285 WP_072723997.1 cell division protein SepF [Tepidibacter thalassicus]	Terrisporobacter_glycolicus_DSM_1288 WP_018589828.1 cell division protein SepF [Terrisporobacter glycolicus]	Terrisporobacter_hibernicus_MCA3 WP_074915220.1 MULTISPECIES_ cell division protein SepF [Terrisporobacter]	Terrisporobacter_mayombei_DSM_6539 WP_228103737.1 cell division protein SepF [Terrisporobacter mayombei]	Terrisporobacter_othiniensis_08-306576 WP_039678888.1 MULTISPECIES_ cell division protein SepF [Terrisporobacter]
OG0000581	Acetoanaerobium_noterae_ATCC_35199 WP_013362097.1 MULTISPECIES_ ribosome biogenesis GTPase Der [Acetoanaerobium]	Acetoanaerobium_sticklandii_DSM_519 WP_013362097.1 MULTISPECIES_ ribosome biogenesis GTPase Der [Acetoanaerobium]	Alkalithermobacter_paradoxus_DSM_7309 WP_079410237.1 ribosome biogenesis GTPase Der [Alkalithermobacter paradoxus]	Alkalithermobacter_thermoalcaliphilus_JW-YL-7 WP_066068982.1 ribosome biogenesis GTPase Der [Alkalithermobacter thermoalcaliphilus]	Asaccharospora_irregularis_DSM_2635 WP_073124755.1 ribosome biogenesis GTPase Der [Asaccharospora irregularis]	Clostridioides_difficile_DSM_1296 WP_003426959.1 MULTISPECIES_ ribosome biogenesis GTPase Der [Clostridioides]	Clostridium_butyricum_DSM_10702 WP_002579567.1 MULTISPECIES_ ribosome biogenesis GTPase Der [Clostridium]	Criibacterium_bergeronii_CCR1_22567 WP_068914168.1 ribosome biogenesis GTPase Der [Criibacterium bergeronii]	Eubacterium_yurii_ATCC_43714 WP_005365620.1 ribosome biogenesis GTPase Der [[Eubacterium] yurii]	Faecalimicrobium_dakarense_FF1 WP_042271611.1 ribosome biogenesis GTPase Der [[Clostridium] dakarense]	Filifactor_alocis_ATCC_35896 WP_014262731.1 ribosome biogenesis GTPase Der [Filifactor alocis]	Filifactor_villosus_CCUG_46385 WP_379788802.1 ribosome biogenesis GTPase Der [Filifactor villosus]	Intestinibacter_bartlettii_DSM_16795 WP_022072132.1 ribosome biogenesis GTPase Der [Intestinibacter bartlettii]	Lachnospira_multipara_ATCC_19207 WP_027430738.1 ribosome biogenesis GTPase Der [Lachnospira multipara]	Maledivibacter_halophilus_M1 WP_079495187.1 ribosome biogenesis GTPase Der [Maledivibacter halophilus]	Mediannikoviicoccus_vaginalis_Marseille-Q5883 WP_237036421.1 ribosome biogenesis GTPase Der [Mediannikoviicoccus vaginalis]	Metaclostridioides_mangenotii_DSM_1289 WP_027701490.1 ribosome biogenesis GTPase Der [Metaclostridioides mangenotii]	Paeniclostridium_ghonii_NCTR_3900 WP_250672724.1 ribosome biogenesis GTPase Der [Paraclostridium ghonii]	Paraclostridium_bifermentans_ATCC_638 WP_021433870.1 ribosome biogenesis GTPase Der [Paraclostridium bifermentans]	Paraclostridium_dentum_IIB4 WP_114542739.1 ribosome biogenesis GTPase Der [Paraclostridium bifermentans]	Paraclostridium_sordellii_ATCC_9714 WP_021129236.1 ribosome biogenesis GTPase Der [Paraclostridium sordellii]	Paraclostridium_tenue_JCM_6486 WP_346040978.1 ribosome biogenesis GTPase Der [Paraclostridium tenue]	Paramaledivibacter_caminithermalis_DSM_15212 WP_073152253.1 ribosome biogenesis GTPase Der [Paramaledivibacter caminithermalis]	Peptacetobacter_hiranonis_DSM_13275 WP_006439976.1 MULTISPECIES_ ribosome biogenesis GTPase Der [Peptostreptococcales]	Peptacetobacter_hominis_ZHW00191 WP_281282230.1 ribosome biogenesis GTPase Der [Peptacetobacter hominis]	Peptoanaerobacter_stomatis_ACC19a WP_009525682.1 ribosome biogenesis GTPase Der [Peptoanaerobacter stomatis]	Peptoclostridium_acidaminophilum_al-2 WP_025435772.1 ribosome biogenesis GTPase Der [Peptoclostridium acidaminophilum]	Peptoclostridium_litorale_DSM_5388 WP_038267753.1 ribosome biogenesis GTPase Der [Peptoclostridium litorale]	Peptostreptococcus_anaerobius_653-L WP_002843744.1 ribosome biogenesis GTPase Der [Peptostreptococcus anaerobius]	Peptostreptococcus_canis_DSM_27025 WP_185623910.1 ribosome biogenesis GTPase Der [Peptostreptococcus canis]	Peptostreptococcus_faecalis_Marseille-P4308 WP_101773027.1 ribosome biogenesis GTPase Der [Peptostreptococcus faecalis]	Peptostreptococcus_russellii_RT-10B WP_106776410.1 ribosome biogenesis GTPase Der [Peptostreptococcus russellii]	Peptostreptococcus_stomatis_DSM_17678 WP_007789801.1 ribosome biogenesis GTPase Der [Peptostreptococcus stomatis]	Proteocatella_sphenisci_DSM_23131 WP_028830035.1 ribosome biogenesis GTPase Der [Proteocatella sphenisci]	Romboutsia_faecis_NSJ-18 WP_153923975.1 ribosome biogenesis GTPase Der [Romboutsia faecis]	Romboutsia_hominis_MT17 WP_092924219.1 MULTISPECIES_ ribosome biogenesis GTPase Der [Romboutsia]	Romboutsia_ilealis_CRIB WP_180702087.1 MULTISPECIES_ ribosome biogenesis GTPase Der [Romboutsia]	Romboutsia_lituseburensis_DSM_797 WP_092726182.1 ribosome biogenesis GTPase Der [Romboutsia lituseburensis]	Romboutsia_maritimum_CCRI-22766 WP_095404719.1 ribosome biogenesis GTPase Der [Romboutsia maritimum]	Romboutsia_sedimentorum_RC002 WP_284132049.1 ribosome biogenesis GTPase Der [Romboutsia sedimentorum]	Romboutsia_timonensis_Marseille-P326 WP_071119622.1 ribosome biogenesis GTPase Der [Romboutsia timonensis]	Romboutsia_weinsteinii_CCRI-19649 WP_094366437.1 ribosome biogenesis GTPase Der [Romboutsia weinsteinii]	Tepidibacter_formicigenes_DSM_15518 WP_200773903.1 ribosome biogenesis GTPase Der [Tepidibacter formicigenes]	Tepidibacter_mesophilus_JCM_16806 WP_099187974.1 ribosome biogenesis GTPase Der [Tepidibacter mesophilus]	Tepidibacter_thalassicus_DSM_15285 WP_143145370.1 ribosome biogenesis GTPase Der [Tepidibacter thalassicus]	Terrisporobacter_glycolicus_DSM_1288 WP_018589838.1 ribosome biogenesis GTPase Der [Terrisporobacter glycolicus]	Terrisporobacter_hibernicus_MCA3 WP_074915205.1 MULTISPECIES_ ribosome biogenesis GTPase Der [Terrisporobacter]	Terrisporobacter_mayombei_DSM_6539 WP_228103745.1 ribosome biogenesis GTPase Der [Terrisporobacter mayombei]	Terrisporobacter_othiniensis_08-306576 WP_039678880.1 MULTISPECIES_ ribosome biogenesis GTPase Der [Terrisporobacter]
OG0000582	Acetoanaerobium_noterae_ATCC_35199 WP_013362340.1 MULTISPECIES_ uracil phosphoribosyltransferase [Acetoanaerobium]	Acetoanaerobium_sticklandii_DSM_519 WP_013362340.1 MULTISPECIES_ uracil phosphoribosyltransferase [Acetoanaerobium]	Alkalithermobacter_paradoxus_DSM_7309 WP_079412824.1 uracil phosphoribosyltransferase [Alkalithermobacter paradoxus]	Alkalithermobacter_thermoalcaliphilus_JW-YL-7 WP_066071558.1 uracil phosphoribosyltransferase [Alkalithermobacter thermoalcaliphilus]	Asaccharospora_irregularis_DSM_2635 WP_073127301.1 uracil phosphoribosyltransferase [Asaccharospora irregularis]	Clostridioides_difficile_DSM_1296 WP_003437840.1 MULTISPECIES_ uracil phosphoribosyltransferase [Clostridioides]	Clostridium_butyricum_DSM_10702 WP_002582297.1 MULTISPECIES_ uracil phosphoribosyltransferase [Clostridium]	Criibacterium_bergeronii_CCR1_22567 WP_068912943.1 uracil phosphoribosyltransferase [Criibacterium bergeronii]	Eubacterium_yurii_ATCC_43714 WP_079651326.1 uracil phosphoribosyltransferase [[Eubacterium] yurii]	Faecalimicrobium_dakarense_FF1 WP_042278017.1 uracil phosphoribosyltransferase [[Clostridium] dakarense]	Filifactor_alocis_ATCC_35896 WP_014261877.1 uracil phosphoribosyltransferase [Filifactor alocis]	Filifactor_villosus_CCUG_46385 WP_379787551.1 uracil phosphoribosyltransferase [Filifactor villosus]	Intestinibacter_bartlettii_DSM_16795 WP_007287634.1 uracil phosphoribosyltransferase [Intestinibacter bartlettii]	Lachnospira_multipara_ATCC_19207 WP_027431265.1 MULTISPECIES_ uracil phosphoribosyltransferase [Lachnospira]	Maledivibacter_halophilus_M1 WP_079490489.1 uracil phosphoribosyltransferase [Maledivibacter halophilus]	Mediannikoviicoccus_vaginalis_Marseille-Q5883 WP_237037454.1 uracil phosphoribosyltransferase [Mediannikoviicoccus vaginalis]	Metaclostridioides_mangenotii_DSM_1289 WP_027700960.1 uracil phosphoribosyltransferase [Metaclostridioides mangenotii]	Paeniclostridium_ghonii_NCTR_3900 WP_250674547.1 uracil phosphoribosyltransferase [Paraclostridium ghonii]	Paraclostridium_bifermentans_ATCC_638 WP_021430412.1 MULTISPECIES_ uracil phosphoribosyltransferase [Paraclostridium]	Paraclostridium_dentum_IIB4 WP_021430412.1 MULTISPECIES_ uracil phosphoribosyltransferase [Paraclostridium]	Paraclostridium_sordellii_ATCC_9714 WP_054629946.1 uracil phosphoribosyltransferase [Paraclostridium sordellii]	Paraclostridium_tenue_JCM_6486 WP_187527913.1 uracil phosphoribosyltransferase [Paraclostridium tenue]	Paramaledivibacter_caminithermalis_DSM_15212 WP_073146912.1 uracil phosphoribosyltransferase [Paramaledivibacter caminithermalis]	Peptacetobacter_hiranonis_DSM_13275 WP_006439484.1 MULTISPECIES_ uracil phosphoribosyltransferase [Peptostreptococcales]	Peptacetobacter_hominis_ZHW00191 WP_142535868.1 uracil phosphoribosyltransferase [Peptacetobacter hominis]	Peptoanaerobacter_stomatis_ACC19a WP_009524788.1 uracil phosphoribosyltransferase [Peptoanaerobacter stomatis]	Peptoclostridium_acidaminophilum_al-2 WP_025434721.1 uracil phosphoribosyltransferase [Peptoclostridium acidaminophilum]	Peptoclostridium_litorale_DSM_5388 WP_038265999.1 uracil phosphoribosyltransferase [Peptoclostridium litorale]	Peptostreptococcus_anaerobius_653-L WP_004167092.1 uracil phosphoribosyltransferase [Peptostreptococcus anaerobius]	Peptostreptococcus_canis_DSM_27025 WP_185624344.1 uracil phosphoribosyltransferase [Peptostreptococcus canis]	Peptostreptococcus_faecalis_Marseille-P4308 WP_101772521.1 uracil phosphoribosyltransferase [Peptostreptococcus faecalis]	Peptostreptococcus_russellii_RT-10B WP_106777310.1 uracil phosphoribosyltransferase [Peptostreptococcus russellii]	Peptostreptococcus_stomatis_DSM_17678 WP_007789627.1 uracil phosphoribosyltransferase [Peptostreptococcus stomatis]	Proteocatella_sphenisci_DSM_23131 WP_028828942.1 uracil phosphoribosyltransferase [Proteocatella sphenisci]	Romboutsia_faecis_NSJ-18 WP_153972721.1 uracil phosphoribosyltransferase [Romboutsia faecis]	Romboutsia_hominis_MT17 WP_092921411.1 MULTISPECIES_ uracil phosphoribosyltransferase [Romboutsia]	Romboutsia_ilealis_CRIB WP_180702609.1 MULTISPECIES_ uracil phosphoribosyltransferase [Romboutsia]	Romboutsia_lituseburensis_DSM_797 WP_092727666.1 uracil phosphoribosyltransferase [Romboutsia lituseburensis]	Romboutsia_maritimum_CCRI-22766 WP_095404578.1 uracil phosphoribosyltransferase [Romboutsia maritimum]	Romboutsia_sedimentorum_RC002 WP_284133699.1 uracil phosphoribosyltransferase [Romboutsia sedimentorum]	Romboutsia_timonensis_Marseille-P326 WP_071118954.1 uracil phosphoribosyltransferase [Romboutsia timonensis]	Romboutsia_weinsteinii_CCRI-19649 WP_094368413.1 uracil phosphoribosyltransferase [Romboutsia weinsteinii]	Tepidibacter_formicigenes_DSM_15518 WP_072887906.1 uracil phosphoribosyltransferase [Tepidibacter formicigenes]	Tepidibacter_mesophilus_JCM_16806 WP_099190059.1 uracil phosphoribosyltransferase [Tepidibacter mesophilus]	Tepidibacter_thalassicus_DSM_15285 WP_072724743.1 uracil phosphoribosyltransferase [Tepidibacter thalassicus]	Terrisporobacter_glycolicus_DSM_1288 WP_018591934.1 uracil phosphoribosyltransferase [Terrisporobacter glycolicus]	Terrisporobacter_hibernicus_MCA3 WP_074919685.1 MULTISPECIES_ uracil phosphoribosyltransferase [Terrisporobacter]	Terrisporobacter_mayombei_DSM_6539 WP_228105544.1 uracil phosphoribosyltransferase [Terrisporobacter mayombei]	Terrisporobacter_othiniensis_08-306576 WP_039680446.1 MULTISPECIES_ uracil phosphoribosyltransferase [Terrisporobacter]
OG0000583	Acetoanaerobium_noterae_ATCC_35199 WP_013362373.1 MULTISPECIES_ 30S ribosomal protein S9 [Acetoanaerobium]	Acetoanaerobium_sticklandii_DSM_519 WP_013362373.1 MULTISPECIES_ 30S ribosomal protein S9 [Acetoanaerobium]	Alkalithermobacter_paradoxus_DSM_7309 WP_079413298.1 30S ribosomal protein S9 [Alkalithermobacter paradoxus]	Alkalithermobacter_thermoalcaliphilus_JW-YL-7 WP_066067434.1 30S ribosomal protein S9 [Alkalithermobacter thermoalcaliphilus]	Asaccharospora_irregularis_DSM_2635 WP_073127094.1 30S ribosomal protein S9 [Asaccharospora irregularis]	Clostridioides_difficile_DSM_1296 WP_003421105.1 MULTISPECIES_ 30S ribosomal protein S9 [Clostridioides]	Clostridium_butyricum_DSM_10702 WP_002582641.1 MULTISPECIES_ 30S ribosomal protein S9 [Clostridium]	Criibacterium_bergeronii_CCR1_22567 WP_068913163.1 30S ribosomal protein S9 [Criibacterium bergeronii]	Eubacterium_yurii_ATCC_43714 WP_005366256.1 30S ribosomal protein S9 [[Eubacterium] yurii]	Faecalimicrobium_dakarense_FF1 WP_042278308.1 30S ribosomal protein S9 [[Clostridium] dakarense]	Filifactor_alocis_ATCC_35896 WP_014262207.1 30S ribosomal protein S9 [Filifactor alocis]	Filifactor_villosus_CCUG_46385 WP_379787321.1 30S ribosomal protein S9 [Filifactor villosus]	Intestinibacter_bartlettii_DSM_16795 WP_022070616.1 30S ribosomal protein S9 [Intestinibacter bartlettii]	Lachnospira_multipara_ATCC_19207 WP_027430817.1 MULTISPECIES_ 30S ribosomal protein S9 [Lachnospira]	Maledivibacter_halophilus_M1 WP_079488457.1 30S ribosomal protein S9 [Maledivibacter halophilus]	Mediannikoviicoccus_vaginalis_Marseille-Q5883 WP_237036123.1 30S ribosomal protein S9 [Mediannikoviicoccus vaginalis]	Metaclostridioides_mangenotii_DSM_1289 WP_027700873.1 30S ribosomal protein S9 [Metaclostridioides mangenotii]	Paeniclostridium_ghonii_NCTR_3900 WP_250672902.1 30S ribosomal protein S9 [Paraclostridium ghonii]	Paraclostridium_bifermentans_ATCC_638 WP_021431517.1 MULTISPECIES_ 30S ribosomal protein S9 [Clostridia]	Paraclostridium_dentum_IIB4 WP_021431517.1 MULTISPECIES_ 30S ribosomal protein S9 [Clostridia]	Paraclostridium_sordellii_ATCC_9714 WP_021127569.1 30S ribosomal protein S9 [Paraclostridium sordellii]	Paraclostridium_tenue_JCM_6486 WP_147547986.1 MULTISPECIES_ 30S ribosomal protein S9 [Peptostreptococcaceae]	Paramaledivibacter_caminithermalis_DSM_15212 WP_073151943.1 30S ribosomal protein S9 [Paramaledivibacter caminithermalis]	Peptacetobacter_hiranonis_DSM_13275 WP_040410595.1 MULTISPECIES_ 30S ribosomal protein S9 [Peptostreptococcales]	Peptacetobacter_hominis_ZHW00191 WP_142536307.1 30S ribosomal protein S9 [Peptacetobacter hominis]	Peptoanaerobacter_stomatis_ACC19a WP_009525774.1 30S ribosomal protein S9 [Peptoanaerobacter stomatis]	Peptoclostridium_acidaminophilum_al-2 WP_025434570.1 30S ribosomal protein S9 [Peptoclostridium acidaminophilum]	Peptoclostridium_litorale_DSM_5388 WP_038267255.1 30S ribosomal protein S9 [Peptoclostridium litorale]	Peptostreptococcus_anaerobius_653-L WP_002843418.1 MULTISPECIES_ 30S ribosomal protein S9 [Peptostreptococcus]	Peptostreptococcus_canis_DSM_27025 WP_185624448.1 30S ribosomal protein S9 [Peptostreptococcus canis]	Peptostreptococcus_faecalis_Marseille-P4308 WP_101773788.1 30S ribosomal protein S9 [Peptostreptococcus faecalis]	Peptostreptococcus_russellii_RT-10B WP_106776965.1 30S ribosomal protein S9 [Peptostreptococcus russellii]	Peptostreptococcus_stomatis_DSM_17678 WP_007790480.1 MULTISPECIES_ 30S ribosomal protein S9 [Peptostreptococcus]	Proteocatella_sphenisci_DSM_23131 WP_028829091.1 30S ribosomal protein S9 [Proteocatella sphenisci]	Romboutsia_faecis_NSJ-18 WP_153973117.1 30S ribosomal protein S9 [Romboutsia faecis]	Romboutsia_hominis_MT17 WP_092921856.1 MULTISPECIES_ 30S ribosomal protein S9 [Romboutsia]	Romboutsia_ilealis_CRIB WP_071119011.1 MULTISPECIES_ 30S ribosomal protein S9 [Romboutsia]	Romboutsia_lituseburensis_DSM_797 WP_092727831.1 30S ribosomal protein S9 [Romboutsia lituseburensis]	Romboutsia_maritimum_CCRI-22766 WP_095406293.1 30S ribosomal protein S9 [Romboutsia maritimum]	Romboutsia_sedimentorum_RC002 WP_026899678.1 30S ribosomal protein S9 [Romboutsia sedimentorum]	Romboutsia_timonensis_Marseille-P326 WP_071119011.1 MULTISPECIES_ 30S ribosomal protein S9 [Romboutsia]	Romboutsia_weinsteinii_CCRI-19649 WP_094367832.1 30S ribosomal protein S9 [Romboutsia weinsteinii]	Tepidibacter_formicigenes_DSM_15518 WP_072890679.1 30S ribosomal protein S9 [Tepidibacter formicigenes]	Tepidibacter_mesophilus_JCM_16806 WP_099191200.1 30S ribosomal protein S9 [Tepidibacter mesophilus]	Tepidibacter_thalassicus_DSM_15285 WP_072726017.1 30S ribosomal protein S9 [Tepidibacter thalassicus]	Terrisporobacter_glycolicus_DSM_1288 WP_026255080.1 MULTISPECIES_ 30S ribosomal protein S9 [Terrisporobacter]	Terrisporobacter_hibernicus_MCA3 WP_026255080.1 MULTISPECIES_ 30S ribosomal protein S9 [Terrisporobacter]	Terrisporobacter_mayombei_DSM_6539 WP_228106542.1 30S ribosomal protein S9 [Terrisporobacter mayombei]	Terrisporobacter_othiniensis_08-306576 WP_039680318.1 MULTISPECIES_ 30S ribosomal protein S9 [Terrisporobacter]
OG0000584	Acetoanaerobium_noterae_ATCC_35199 WP_013362376.1 MULTISPECIES_ energy-coupling factor transporter transmembrane protein EcfT [Acetoanaerobium]	Acetoanaerobium_sticklandii_DSM_519 WP_013362376.1 MULTISPECIES_ energy-coupling factor transporter transmembrane component T family protein [Acetoanaerobium]	Alkalithermobacter_paradoxus_DSM_7309 WP_079413304.1 energy-coupling factor transporter transmembrane protein EcfT [Alkalithermobacter paradoxus]	Alkalithermobacter_thermoalcaliphilus_JW-YL-7 WP_066067425.1 energy-coupling factor transporter transmembrane component T family protein [Alkalithermobacter thermoalcaliphilus]	Asaccharospora_irregularis_DSM_2635 WP_073127089.1 energy-coupling factor transporter transmembrane protein EcfT [Asaccharospora irregularis]	Clostridioides_difficile_DSM_1296 WP_018112566.1 energy-coupling factor transporter transmembrane component T family protein [Clostridioides difficile]	Clostridium_butyricum_DSM_10702 WP_002582638.1 MULTISPECIES_ energy-coupling factor transporter transmembrane component T family protein [Clostridium]	Criibacterium_bergeronii_CCR1_22567 WP_068912040.1 energy-coupling factor transporter transmembrane protein EcfT [Criibacterium bergeronii]	Eubacterium_yurii_ATCC_43714 WP_079652819.1 energy-coupling factor transporter transmembrane protein EcfT [[Eubacterium] yurii]	Faecalimicrobium_dakarense_FF1 WP_042278302.1 energy-coupling factor transporter transmembrane protein EcfT [[Clostridium] dakarense]	Filifactor_alocis_ATCC_35896 WP_014262892.1 energy-coupling factor transporter transmembrane protein EcfT [Filifactor alocis]	Filifactor_villosus_CCUG_46385 WP_379788212.1 energy-coupling factor transporter transmembrane component T family protein [Filifactor villosus]	Intestinibacter_bartlettii_DSM_16795 WP_007285317.1 energy-coupling factor transporter transmembrane component T family protein [Intestinibacter bartlettii]	Lachnospira_multipara_ATCC_19207 WP_027430820.1 energy-coupling factor transporter transmembrane protein EcfT [Lachnospira multipara]	Maledivibacter_halophilus_M1 WP_079488453.1 energy-coupling factor transporter transmembrane protein EcfT [Maledivibacter halophilus]	Mediannikoviicoccus_vaginalis_Marseille-Q5883 WP_237037585.1 energy-coupling factor transporter transmembrane component T family protein [Mediannikoviicoccus vaginalis]	Metaclostridioides_mangenotii_DSM_1289 WP_027700870.1 energy-coupling factor transporter transmembrane protein EcfT [Metaclostridioides mangenotii]	Paeniclostridium_ghonii_NCTR_3900 WP_250672904.1 energy-coupling factor transporter transmembrane protein EcfT [Paraclostridium ghonii]	Paraclostridium_bifermentans_ATCC_638 WP_021428202.1 MULTISPECIES_ energy-coupling factor transporter transmembrane component T family protein [Paraclostridium]	Paraclostridium_dentum_IIB4 WP_419742331.1 energy-coupling factor transporter transmembrane component T family protein [Paraclostridium dentum]	Paraclostridium_sordellii_ATCC_9714 WP_055335673.1 energy-coupling factor transporter transmembrane protein EcfT [Paraclostridium sordellii]	Paraclostridium_tenue_JCM_6486 WP_147547988.1 MULTISPECIES_ energy-coupling factor transporter transmembrane component T family protein [Peptostreptococcaceae]	Paramaledivibacter_caminithermalis_DSM_15212 WP_073151952.1 energy-coupling factor transporter transmembrane protein EcfT [Paramaledivibacter caminithermalis]	Peptacetobacter_hiranonis_DSM_13275 WP_006440529.1 energy-coupling factor transporter transmembrane protein EcfT [Peptacetobacter hiranonis]	Peptacetobacter_hominis_ZHW00191 WP_142536304.1 energy-coupling factor transporter transmembrane protein EcfT [Peptacetobacter hominis]	Peptoanaerobacter_stomatis_ACC19a WP_009526222.1 energy-coupling factor transporter transmembrane protein EcfT [Peptoanaerobacter stomatis]	Peptoclostridium_acidaminophilum_al-2 WP_025434567.1 energy-coupling factor transporter transmembrane protein EcfT [Peptoclostridium acidaminophilum]	Peptoclostridium_litorale_DSM_5388 WP_038267262.1 energy-coupling factor transporter transmembrane protein EcfT [Peptoclostridium litorale]	Peptostreptococcus_anaerobius_653-L WP_002844221.1 MULTISPECIES_ energy-coupling factor transporter transmembrane protein EcfT [Peptostreptococcus]	Peptostreptococcus_canis_DSM_27025 WP_185624438.1 energy-coupling factor transporter transmembrane protein EcfT [Peptostreptococcus canis]	Peptostreptococcus_faecalis_Marseille-P4308 WP_101773972.1 energy-coupling factor transporter transmembrane protein EcfT [Peptostreptococcus faecalis]	Peptostreptococcus_russellii_RT-10B WP_106776979.1 energy-coupling factor transporter transmembrane protein EcfT [Peptostreptococcus russellii]	Peptostreptococcus_stomatis_DSM_17678 WP_007791411.1 energy-coupling factor transporter transmembrane protein EcfT [Peptostreptococcus stomatis]	Proteocatella_sphenisci_DSM_23131 WP_028828901.1 energy-coupling factor transporter transmembrane protein EcfT [Proteocatella sphenisci]	Romboutsia_faecis_NSJ-18 WP_153973114.1 energy-coupling factor transporter transmembrane protein EcfT [Romboutsia faecis]	Romboutsia_hominis_MT17 WP_092921850.1 MULTISPECIES_ energy-coupling factor transporter transmembrane protein EcfT [Romboutsia]	Romboutsia_ilealis_CRIB WP_180702558.1 energy-coupling factor transporter transmembrane protein EcfT [Romboutsia ilealis]	Romboutsia_lituseburensis_DSM_797 WP_092727834.1 energy-coupling factor transporter transmembrane component T family protein [Romboutsia lituseburensis]	Romboutsia_maritimum_CCRI-22766 WP_095406296.1 energy-coupling factor transporter transmembrane protein EcfT [Romboutsia maritimum]	Romboutsia_sedimentorum_RC002 WP_284133812.1 energy-coupling factor transporter transmembrane component T family protein [Romboutsia sedimentorum]	Romboutsia_timonensis_Marseille-P326 WP_071119014.1 energy-coupling factor transporter transmembrane component T family protein [Romboutsia timonensis]	Romboutsia_weinsteinii_CCRI-19649 WP_094367835.1 energy-coupling factor transporter transmembrane protein EcfT [Romboutsia weinsteinii]	Tepidibacter_formicigenes_DSM_15518 WP_072890687.1 energy-coupling factor transporter transmembrane protein EcfT [Tepidibacter formicigenes]	Tepidibacter_mesophilus_JCM_16806 WP_099191194.1 energy-coupling factor transporter transmembrane protein EcfT [Tepidibacter mesophilus]	Tepidibacter_thalassicus_DSM_15285 WP_072726023.1 energy-coupling factor transporter transmembrane protein EcfT [Tepidibacter thalassicus]	Terrisporobacter_glycolicus_DSM_1288 WP_018590399.1 energy-coupling factor transporter transmembrane component T family protein [Terrisporobacter glycolicus]	Terrisporobacter_hibernicus_MCA3 WP_074920384.1 MULTISPECIES_ energy-coupling factor transporter transmembrane protein EcfT [Terrisporobacter]	Terrisporobacter_mayombei_DSM_6539 WP_228106544.1 energy-coupling factor transporter transmembrane component T family protein [Terrisporobacter mayombei]	Terrisporobacter_othiniensis_08-306576 WP_039680321.1 MULTISPECIES_ energy-coupling factor transporter transmembrane protein EcfT [Terrisporobacter]
OG0000585	Acetoanaerobium_noterae_ATCC_35199 WP_013362379.1 MULTISPECIES_ energy-coupling factor transporter ATPase [Acetoanaerobium]	Acetoanaerobium_sticklandii_DSM_519 WP_013362379.1 MULTISPECIES_ energy-coupling factor transporter ATPase [Acetoanaerobium]	Alkalithermobacter_paradoxus_DSM_7309 WP_079413309.1 energy-coupling factor transporter ATPase [Alkalithermobacter paradoxus]	Alkalithermobacter_thermoalcaliphilus_JW-YL-7 WP_066067420.1 energy-coupling factor transporter ATPase [Alkalithermobacter thermoalcaliphilus]	Asaccharospora_irregularis_DSM_2635 WP_073127085.1 energy-coupling factor transporter ATPase [Asaccharospora irregularis]	Clostridioides_difficile_DSM_1296 WP_003435660.1 energy-coupling factor transporter ATPase [Clostridioides difficile]	Clostridium_butyricum_DSM_10702 WP_002582636.1 MULTISPECIES_ energy-coupling factor transporter ATPase [Clostridium]	Criibacterium_bergeronii_CCR1_22567 WP_068912036.1 energy-coupling factor transporter ATPase [Criibacterium bergeronii]	Eubacterium_yurii_ATCC_43714 WP_079652821.1 energy-coupling factor transporter ATPase [[Eubacterium] yurii]	Faecalimicrobium_dakarense_FF1 WP_042278297.1 energy-coupling factor transporter ATPase [[Clostridium] dakarense]	Filifactor_alocis_ATCC_35896 WP_014262894.1 energy-coupling factor transporter ATPase [Filifactor alocis]	Filifactor_villosus_CCUG_46385 WP_379788310.1 energy-coupling factor transporter ATPase [Filifactor villosus]	Intestinibacter_bartlettii_DSM_16795 WP_007285315.1 energy-coupling factor transporter ATPase [Intestinibacter bartlettii]	Lachnospira_multipara_ATCC_19207 WP_027430822.1 MULTISPECIES_ energy-coupling factor transporter ATPase [Lachnospira]	Maledivibacter_halophilus_M1 WP_079488450.1 energy-coupling factor transporter ATPase [Maledivibacter halophilus]	Mediannikoviicoccus_vaginalis_Marseille-Q5883 WP_237037583.1 energy-coupling factor transporter ATPase [Mediannikoviicoccus vaginalis]	Metaclostridioides_mangenotii_DSM_1289 WP_027700868.1 energy-coupling factor transporter ATPase [Metaclostridioides mangenotii]	Paeniclostridium_ghonii_NCTR_3900 WP_250672906.1 energy-coupling factor transporter ATPase [Paraclostridium ghonii]	Paraclostridium_bifermentans_ATCC_638 WP_021431515.1 energy-coupling factor transporter ATPase [Paraclostridium bifermentans]	Paraclostridium_dentum_IIB4 WP_021431515.1 energy-coupling factor transporter ATPase [Paraclostridium bifermentans]	Paraclostridium_sordellii_ATCC_9714 WP_021122041.1 energy-coupling factor transporter ATPase [Paraclostridium sordellii]	Paraclostridium_tenue_JCM_6486 WP_147547990.1 energy-coupling factor transporter ATPase [Paraclostridium tenue]	Paramaledivibacter_caminithermalis_DSM_15212 WP_073151958.1 energy-coupling factor transporter ATPase [Paramaledivibacter caminithermalis]	Peptacetobacter_hiranonis_DSM_13275 WP_006440527.1 energy-coupling factor transporter ATPase [Peptacetobacter hiranonis]	Peptacetobacter_hominis_ZHW00191 WP_142536302.1 energy-coupling factor transporter ATPase [Peptacetobacter hominis]	Peptoanaerobacter_stomatis_ACC19a WP_009526224.1 energy-coupling factor transporter ATPase [Peptoanaerobacter stomatis]	Peptoclostridium_acidaminophilum_al-2 WP_025434565.1 energy-coupling factor transporter ATPase [Peptoclostridium acidaminophilum]	Peptoclostridium_litorale_DSM_5388 WP_038267267.1 energy-coupling factor transporter ATPase [Peptoclostridium litorale]	Peptostreptococcus_anaerobius_653-L WP_002844188.1 energy-coupling factor transporter ATPase [Peptostreptococcus anaerobius]	Peptostreptococcus_canis_DSM_27025 WP_185624436.1 energy-coupling factor transporter ATPase [Peptostreptococcus canis]	Peptostreptococcus_faecalis_Marseille-P4308 WP_101773970.1 energy-coupling factor transporter ATPase [Peptostreptococcus faecalis]	Peptostreptococcus_russellii_RT-10B WP_106776981.1 energy-coupling factor transporter ATPase [Peptostreptococcus russellii]	Peptostreptococcus_stomatis_DSM_17678 WP_007791391.1 energy-coupling factor transporter ATPase [Peptostreptococcus stomatis]	Proteocatella_sphenisci_DSM_23131 WP_028828903.1 energy-coupling factor transporter ATPase [Proteocatella sphenisci]	Romboutsia_faecis_NSJ-18 WP_153973112.1 energy-coupling factor transporter ATPase [Romboutsia faecis]	Romboutsia_hominis_MT17 WP_092921846.1 MULTISPECIES_ energy-coupling factor transporter ATPase [Romboutsia]	Romboutsia_ilealis_CRIB WP_180702556.1 energy-coupling factor transporter ATPase [Romboutsia ilealis]	Romboutsia_lituseburensis_DSM_797 WP_092727836.1 energy-coupling factor transporter ATPase [Romboutsia lituseburensis]	Romboutsia_maritimum_CCRI-22766 WP_095406298.1 energy-coupling factor transporter ATPase [Romboutsia maritimum]	Romboutsia_sedimentorum_RC002 WP_284133810.1 energy-coupling factor transporter ATPase [Romboutsia sedimentorum]	Romboutsia_timonensis_Marseille-P326 WP_071119016.1 energy-coupling factor transporter ATPase [Romboutsia timonensis]	Romboutsia_weinsteinii_CCRI-19649 WP_094367837.1 energy-coupling factor transporter ATPase [Romboutsia weinsteinii]	Tepidibacter_formicigenes_DSM_15518 WP_072890693.1 energy-coupling factor transporter ATPase [Tepidibacter formicigenes]	Tepidibacter_mesophilus_JCM_16806 WP_099191190.1 energy-coupling factor transporter ATPase [Tepidibacter mesophilus]	Tepidibacter_thalassicus_DSM_15285 WP_072726027.1 energy-coupling factor transporter ATPase [Tepidibacter thalassicus]	Terrisporobacter_glycolicus_DSM_1288 WP_018590397.1 energy-coupling factor transporter ATPase [Terrisporobacter glycolicus]	Terrisporobacter_hibernicus_MCA3 WP_228417291.1 energy-coupling factor transporter ATPase [Terrisporobacter hibernicus]	Terrisporobacter_mayombei_DSM_6539 WP_228106546.1 energy-coupling factor transporter ATPase [Terrisporobacter mayombei]	Terrisporobacter_othiniensis_08-306576 WP_039680323.1 MULTISPECIES_ energy-coupling factor transporter ATPase [Terrisporobacter]
OG0000586	Acetoanaerobium_noterae_ATCC_35199 WP_013362386.1 MULTISPECIES_ translation initiation factor IF-1 [Acetoanaerobium]	Acetoanaerobium_sticklandii_DSM_519 WP_013362386.1 MULTISPECIES_ translation initiation factor IF-1 [Acetoanaerobium]	Alkalithermobacter_paradoxus_DSM_7309 WP_066067404.1 MULTISPECIES_ translation initiation factor IF-1 [Alkalithermobacter]	Alkalithermobacter_thermoalcaliphilus_JW-YL-7 WP_066067404.1 MULTISPECIES_ translation initiation factor IF-1 [Peptostreptococcales]	Asaccharospora_irregularis_DSM_2635 WP_024621781.1 MULTISPECIES_ translation initiation factor IF-1 [Peptostreptococcaceae]	Clostridioides_difficile_DSM_1296 WP_003421127.1 MULTISPECIES_ translation initiation factor IF-1 [Clostridioides]	Clostridium_butyricum_DSM_10702 WP_002582630.1 MULTISPECIES_ translation initiation factor IF-1 [Clostridium]	Criibacterium_bergeronii_CCR1_22567 WP_068912570.1 translation initiation factor IF-1 [Criibacterium bergeronii]	Eubacterium_yurii_ATCC_43714 WP_079651580.1 translation initiation factor IF-1 [[Eubacterium] yurii]	Faecalimicrobium_dakarense_FF1 WP_021122032.1 MULTISPECIES_ translation initiation factor IF-1 [Clostridia]	Filifactor_alocis_ATCC_35896 WP_014262816.1 translation initiation factor IF-1 [Filifactor alocis]	Filifactor_villosus_CCUG_46385 WP_379787705.1 translation initiation factor IF-1 [Filifactor villosus]	Intestinibacter_bartlettii_DSM_16795 WP_007285309.1 MULTISPECIES_ translation initiation factor IF-1 [Clostridia]	Lachnospira_multipara_ATCC_19207 WP_027430828.1 MULTISPECIES_ translation initiation factor IF-1 [Lachnospira]	Maledivibacter_halophilus_M1 WP_079488441.1 translation initiation factor IF-1 [Maledivibacter halophilus]	Mediannikoviicoccus_vaginalis_Marseille-Q5883 WP_237037289.1 translation initiation factor IF-1 [Mediannikoviicoccus vaginalis]	Metaclostridioides_mangenotii_DSM_1289 WP_024621781.1 MULTISPECIES_ translation initiation factor IF-1 [Peptostreptococcaceae]	Paeniclostridium_ghonii_NCTR_3900 WP_250672910.1 translation initiation factor IF-1 [Paraclostridium ghonii]	Paraclostridium_bifermentans_ATCC_638 WP_021122032.1 MULTISPECIES_ translation initiation factor IF-1 [Clostridia]	Paraclostridium_dentum_IIB4 WP_021122032.1 MULTISPECIES_ translation initiation factor IF-1 [Clostridia]	Paraclostridium_sordellii_ATCC_9714 WP_021122032.1 MULTISPECIES_ translation initiation factor IF-1 [Clostridia]	Paraclostridium_tenue_JCM_6486 WP_147547994.1 MULTISPECIES_ translation initiation factor IF-1 [Peptostreptococcaceae]	Paramaledivibacter_caminithermalis_DSM_15212 WP_073151974.1 translation initiation factor IF-1 [Paramaledivibacter caminithermalis]	Peptacetobacter_hiranonis_DSM_13275 WP_040410592.1 MULTISPECIES_ translation initiation factor IF-1 [Peptostreptococcales]	Peptacetobacter_hominis_ZHW00191 WP_040410592.1 MULTISPECIES_ translation initiation factor IF-1 [Peptostreptococcales]	Peptoanaerobacter_stomatis_ACC19a WP_009524359.1 translation initiation factor IF-1 [Peptoanaerobacter stomatis]	Peptoclostridium_acidaminophilum_al-2 WP_025434558.1 translation initiation factor IF-1 [Peptoclostridium acidaminophilum]	Peptoclostridium_litorale_DSM_5388 WP_038267288.1 translation initiation factor IF-1 [Peptoclostridium litorale]	Peptostreptococcus_anaerobius_653-L WP_002844171.1 MULTISPECIES_ translation initiation factor IF-1 [Peptostreptococcus]	Peptostreptococcus_canis_DSM_27025 WP_185624427.1 translation initiation factor IF-1 [Peptostreptococcus canis]	Peptostreptococcus_faecalis_Marseille-P4308 WP_091975831.1 MULTISPECIES_ translation initiation factor IF-1 [Peptostreptococcus]	Peptostreptococcus_russellii_RT-10B WP_091975831.1 MULTISPECIES_ translation initiation factor IF-1 [Peptostreptococcus]	Peptostreptococcus_stomatis_DSM_17678 WP_036763153.1 MULTISPECIES_ translation initiation factor IF-1 [Peptostreptococcus]	Proteocatella_sphenisci_DSM_23131 WP_028829988.1 translation initiation factor IF-1 [Proteocatella sphenisci]	Romboutsia_faecis_NSJ-18 WP_122641155.1 MULTISPECIES_ translation initiation factor IF-1 [Romboutsia]	Romboutsia_hominis_MT17 WP_092727842.1 MULTISPECIES_ translation initiation factor IF-1 [Romboutsia]	Romboutsia_ilealis_CRIB WP_092727842.1 MULTISPECIES_ translation initiation factor IF-1 [Romboutsia]	Romboutsia_lituseburensis_DSM_797 WP_092727842.1 MULTISPECIES_ translation initiation factor IF-1 [Romboutsia]	Romboutsia_maritimum_CCRI-22766 WP_094367843.1 MULTISPECIES_ translation initiation factor IF-1 [Romboutsia]	Romboutsia_sedimentorum_RC002 WP_026899689.1 MULTISPECIES_ translation initiation factor IF-1 [Romboutsia]	Romboutsia_timonensis_Marseille-P326 WP_071119021.1 MULTISPECIES_ translation initiation factor IF-1 [Peptostreptococcaceae]	Romboutsia_weinsteinii_CCRI-19649 WP_094367843.1 MULTISPECIES_ translation initiation factor IF-1 [Romboutsia]	Tepidibacter_formicigenes_DSM_15518 WP_072889644.1 translation initiation factor IF-1 [Tepidibacter formicigenes]	Tepidibacter_mesophilus_JCM_16806 WP_099191178.1 MULTISPECIES_ translation initiation factor IF-1 [Tepidibacter]	Tepidibacter_thalassicus_DSM_15285 WP_071119021.1 MULTISPECIES_ translation initiation factor IF-1 [Peptostreptococcaceae]	Terrisporobacter_glycolicus_DSM_1288 WP_018590390.1 translation initiation factor IF-1 [Terrisporobacter glycolicus]	Terrisporobacter_hibernicus_MCA3 WP_039680327.1 MULTISPECIES_ translation initiation factor IF-1 [Terrisporobacter]	Terrisporobacter_mayombei_DSM_6539 WP_039680327.1 MULTISPECIES_ translation initiation factor IF-1 [Terrisporobacter]	Terrisporobacter_othiniensis_08-306576 WP_039680327.1 MULTISPECIES_ translation initiation factor IF-1 [Terrisporobacter]
OG0000587	Acetoanaerobium_noterae_ATCC_35199 WP_013362391.1 MULTISPECIES_ 50S ribosomal protein L15 [Acetoanaerobium]	Acetoanaerobium_sticklandii_DSM_519 WP_013362391.1 MULTISPECIES_ 50S ribosomal protein L15 [Acetoanaerobium]	Alkalithermobacter_paradoxus_DSM_7309 WP_079413329.1 50S ribosomal protein L15 [Alkalithermobacter paradoxus]	Alkalithermobacter_thermoalcaliphilus_JW-YL-7 WP_066067389.1 50S ribosomal protein L15 [Alkalithermobacter thermoalcaliphilus]	Asaccharospora_irregularis_DSM_2635 WP_073127066.1 50S ribosomal protein L15 [Asaccharospora irregularis]	Clostridioides_difficile_DSM_1296 WP_003421135.1 MULTISPECIES_ 50S ribosomal protein L15 [Clostridioides]	Clostridium_butyricum_DSM_10702 WP_002582625.1 MULTISPECIES_ 50S ribosomal protein L15 [Clostridium]	Criibacterium_bergeronii_CCR1_22567 WP_068912562.1 50S ribosomal protein L15 [Criibacterium bergeronii]	Eubacterium_yurii_ATCC_43714 WP_079651577.1 50S ribosomal protein L15 [[Eubacterium] yurii]	Faecalimicrobium_dakarense_FF1 WP_042278274.1 MULTISPECIES_ 50S ribosomal protein L15 [Clostridia]	Filifactor_alocis_ATCC_35896 WP_014262821.1 50S ribosomal protein L15 [Filifactor alocis]	Filifactor_villosus_CCUG_46385 WP_379787700.1 50S ribosomal protein L15 [Filifactor villosus]	Intestinibacter_bartlettii_DSM_16795 WP_007285305.1 50S ribosomal protein L15 [Intestinibacter bartlettii]	Lachnospira_multipara_ATCC_19207 WP_027430833.1 MULTISPECIES_ 50S ribosomal protein L15 [Lachnospira]	Maledivibacter_halophilus_M1 WP_079488433.1 50S ribosomal protein L15 [Maledivibacter halophilus]	Mediannikoviicoccus_vaginalis_Marseille-Q5883 WP_237037285.1 50S ribosomal protein L15 [Mediannikoviicoccus vaginalis]	Metaclostridioides_mangenotii_DSM_1289 WP_024621776.1 50S ribosomal protein L15 [Metaclostridioides mangenotii]	Paeniclostridium_ghonii_NCTR_3900 WP_250672915.1 50S ribosomal protein L15 [Paraclostridium ghonii]	Paraclostridium_bifermentans_ATCC_638 WP_021428219.1 MULTISPECIES_ 50S ribosomal protein L15 [Clostridia]	Paraclostridium_dentum_IIB4 WP_419742330.1 50S ribosomal protein L15 [Paraclostridium dentum]	Paraclostridium_sordellii_ATCC_9714 WP_021122024.1 50S ribosomal protein L15 [Paraclostridium sordellii]	Paraclostridium_tenue_JCM_6486 WP_147547999.1 MULTISPECIES_ 50S ribosomal protein L15 [Peptostreptococcaceae]	Paramaledivibacter_caminithermalis_DSM_15212 WP_073151988.1 50S ribosomal protein L15 [Paramaledivibacter caminithermalis]	Peptacetobacter_hiranonis_DSM_13275 WP_006440517.1 MULTISPECIES_ 50S ribosomal protein L15 [Peptostreptococcales]	Peptacetobacter_hominis_ZHW00191 WP_142536291.1 50S ribosomal protein L15 [Peptacetobacter hominis]	Peptoanaerobacter_stomatis_ACC19a WP_009524364.1 50S ribosomal protein L15 [Peptoanaerobacter stomatis]	Peptoclostridium_acidaminophilum_al-2 WP_025434553.1 50S ribosomal protein L15 [Peptoclostridium acidaminophilum]	Peptoclostridium_litorale_DSM_5388 WP_038267300.1 50S ribosomal protein L15 [Peptoclostridium litorale]	Peptostreptococcus_anaerobius_653-L WP_002844181.1 MULTISPECIES_ 50S ribosomal protein L15 [Peptostreptococcus]	Peptostreptococcus_canis_DSM_27025 WP_185624423.1 50S ribosomal protein L15 [Peptostreptococcus canis]	Peptostreptococcus_faecalis_Marseille-P4308 WP_101773954.1 50S ribosomal protein L15 [Peptostreptococcus faecalis]	Peptostreptococcus_russellii_RT-10B WP_106776990.1 50S ribosomal protein L15 [Peptostreptococcus russellii]	Peptostreptococcus_stomatis_DSM_17678 WP_007791405.1 MULTISPECIES_ 50S ribosomal protein L15 [Peptostreptococcus]	Proteocatella_sphenisci_DSM_23131 WP_028829993.1 50S ribosomal protein L15 [Proteocatella sphenisci]	Romboutsia_faecis_NSJ-18 WP_153973109.1 MULTISPECIES_ 50S ribosomal protein L15 [Romboutsia]	Romboutsia_hominis_MT17 WP_092921826.1 MULTISPECIES_ 50S ribosomal protein L15 [Romboutsia]	Romboutsia_ilealis_CRIB WP_180702550.1 50S ribosomal protein L15 [Romboutsia ilealis]	Romboutsia_lituseburensis_DSM_797 WP_092727846.1 50S ribosomal protein L15 [Romboutsia lituseburensis]	Romboutsia_maritimum_CCRI-22766 WP_095406308.1 50S ribosomal protein L15 [Romboutsia maritimum]	Romboutsia_sedimentorum_RC002 WP_026899694.1 50S ribosomal protein L15 [Romboutsia sedimentorum]	Romboutsia_timonensis_Marseille-P326 WP_071119025.1 MULTISPECIES_ 50S ribosomal protein L15 [Romboutsia]	Romboutsia_weinsteinii_CCRI-19649 WP_094367848.1 50S ribosomal protein L15 [Romboutsia weinsteinii]	Tepidibacter_formicigenes_DSM_15518 WP_072889634.1 50S ribosomal protein L15 [Tepidibacter formicigenes]	Tepidibacter_mesophilus_JCM_16806 WP_099191168.1 50S ribosomal protein L15 [Tepidibacter mesophilus]	Tepidibacter_thalassicus_DSM_15285 WP_072726046.1 50S ribosomal protein L15 [Tepidibacter thalassicus]	Terrisporobacter_glycolicus_DSM_1288 WP_018590386.1 MULTISPECIES_ 50S ribosomal protein L15 [Terrisporobacter]	Terrisporobacter_hibernicus_MCA3 WP_074920376.1 MULTISPECIES_ 50S ribosomal protein L15 [Terrisporobacter]	Terrisporobacter_mayombei_DSM_6539 WP_018590386.1 MULTISPECIES_ 50S ribosomal protein L15 [Terrisporobacter]	Terrisporobacter_othiniensis_08-306576 WP_039680330.1 MULTISPECIES_ 50S ribosomal protein L15 [Terrisporobacter]
OG0000588	Acetoanaerobium_noterae_ATCC_35199 WP_013362392.1 MULTISPECIES_ 50S ribosomal protein L30 [Acetoanaerobium]	Acetoanaerobium_sticklandii_DSM_519 WP_013362392.1 MULTISPECIES_ 50S ribosomal protein L30 [Acetoanaerobium]	Alkalithermobacter_paradoxus_DSM_7309 WP_079413330.1 50S ribosomal protein L30 [Alkalithermobacter paradoxus]	Alkalithermobacter_thermoalcaliphilus_JW-YL-7 WP_066067386.1 50S ribosomal protein L30 [Alkalithermobacter thermoalcaliphilus]	Asaccharospora_irregularis_DSM_2635 WP_073127064.1 50S ribosomal protein L30 [Asaccharospora irregularis]	Clostridioides_difficile_DSM_1296 WP_003421137.1 MULTISPECIES_ 50S ribosomal protein L30 [Clostridioides]	Clostridium_butyricum_DSM_10702 WP_002582624.1 MULTISPECIES_ 50S ribosomal protein L30 [Clostridium]	Criibacterium_bergeronii_CCR1_22567 WP_068912560.1 50S ribosomal protein L30 [Criibacterium bergeronii]	Eubacterium_yurii_ATCC_43714 WP_009083051.1 50S ribosomal protein L30 [[Eubacterium] yurii]	Faecalimicrobium_dakarense_FF1 WP_026899695.1 MULTISPECIES_ 50S ribosomal protein L30 [Clostridia]	Filifactor_alocis_ATCC_35896 WP_014262822.1 50S ribosomal protein L30 [Filifactor alocis]	Filifactor_villosus_CCUG_46385 WP_379787699.1 50S ribosomal protein L30 [Filifactor villosus]	Intestinibacter_bartlettii_DSM_16795 WP_007285304.1 MULTISPECIES_ 50S ribosomal protein L30 [Clostridia]	Lachnospira_multipara_ATCC_19207 WP_027430834.1 MULTISPECIES_ 50S ribosomal protein L30 [Lachnospira]	Maledivibacter_halophilus_M1 WP_079488432.1 50S ribosomal protein L30 [Maledivibacter halophilus]	Mediannikoviicoccus_vaginalis_Marseille-Q5883 WP_237037284.1 50S ribosomal protein L30 [Mediannikoviicoccus vaginalis]	Metaclostridioides_mangenotii_DSM_1289 WP_024621775.1 50S ribosomal protein L30 [Metaclostridioides mangenotii]	Paeniclostridium_ghonii_NCTR_3900 WP_250672916.1 50S ribosomal protein L30 [Paraclostridium ghonii]	Paraclostridium_bifermentans_ATCC_638 WP_021127557.1 MULTISPECIES_ 50S ribosomal protein L30 [Clostridia]	Paraclostridium_dentum_IIB4 WP_021127557.1 MULTISPECIES_ 50S ribosomal protein L30 [Clostridia]	Paraclostridium_sordellii_ATCC_9714 WP_021127557.1 MULTISPECIES_ 50S ribosomal protein L30 [Clostridia]	Paraclostridium_tenue_JCM_6486 WP_021127557.1 MULTISPECIES_ 50S ribosomal protein L30 [Clostridia]	Paramaledivibacter_caminithermalis_DSM_15212 WP_073151991.1 50S ribosomal protein L30 [Paramaledivibacter caminithermalis]	Peptacetobacter_hiranonis_DSM_13275 WP_006440516.1 MULTISPECIES_ 50S ribosomal protein L30 [Peptostreptococcales]	Peptacetobacter_hominis_ZHW00191 WP_142536290.1 50S ribosomal protein L30 [Peptacetobacter hominis]	Peptoanaerobacter_stomatis_ACC19a WP_009524365.1 50S ribosomal protein L30 [Peptoanaerobacter stomatis]	Peptoclostridium_acidaminophilum_al-2 WP_025434552.1 50S ribosomal protein L30 [Peptoclostridium acidaminophilum]	Peptoclostridium_litorale_DSM_5388 WP_038267303.1 50S ribosomal protein L30 [Peptoclostridium litorale]	Peptostreptococcus_anaerobius_653-L WP_002844211.1 MULTISPECIES_ 50S ribosomal protein L30 [Peptostreptococcus]	Peptostreptococcus_canis_DSM_27025 WP_185624422.1 50S ribosomal protein L30 [Peptostreptococcus canis]	Peptostreptococcus_faecalis_Marseille-P4308 WP_101773953.1 50S ribosomal protein L30 [Peptostreptococcus faecalis]	Peptostreptococcus_russellii_RT-10B WP_106776991.1 MULTISPECIES_ 50S ribosomal protein L30 [Peptostreptococcus]	Peptostreptococcus_stomatis_DSM_17678 WP_002844211.1 MULTISPECIES_ 50S ribosomal protein L30 [Peptostreptococcus]	Proteocatella_sphenisci_DSM_23131 WP_028829994.1 50S ribosomal protein L30 [Proteocatella sphenisci]	Romboutsia_faecis_NSJ-18 WP_095406309.1 MULTISPECIES_ 50S ribosomal protein L30 [Romboutsia]	Romboutsia_hominis_MT17 WP_092921824.1 MULTISPECIES_ 50S ribosomal protein L30 [Romboutsia]	Romboutsia_ilealis_CRIB WP_071119026.1 MULTISPECIES_ 50S ribosomal protein L30 [Romboutsia]	Romboutsia_lituseburensis_DSM_797 WP_092727847.1 50S ribosomal protein L30 [Romboutsia lituseburensis]	Romboutsia_maritimum_CCRI-22766 WP_095406309.1 MULTISPECIES_ 50S ribosomal protein L30 [Romboutsia]	Romboutsia_sedimentorum_RC002 WP_026899695.1 MULTISPECIES_ 50S ribosomal protein L30 [Clostridia]	Romboutsia_timonensis_Marseille-P326 WP_071119026.1 MULTISPECIES_ 50S ribosomal protein L30 [Romboutsia]	Romboutsia_weinsteinii_CCRI-19649 WP_071119026.1 MULTISPECIES_ 50S ribosomal protein L30 [Romboutsia]	Tepidibacter_formicigenes_DSM_15518 WP_072889632.1 50S ribosomal protein L30 [Tepidibacter formicigenes]	Tepidibacter_mesophilus_JCM_16806 WP_099191166.1 MULTISPECIES_ 50S ribosomal protein L30 [Tepidibacter]	Tepidibacter_thalassicus_DSM_15285 WP_072726048.1 50S ribosomal protein L30 [Tepidibacter thalassicus]	Terrisporobacter_glycolicus_DSM_1288 WP_018590385.1 MULTISPECIES_ 50S ribosomal protein L30 [Peptostreptococcaceae]	Terrisporobacter_hibernicus_MCA3 WP_074920375.1 MULTISPECIES_ 50S ribosomal protein L30 [Terrisporobacter]	Terrisporobacter_mayombei_DSM_6539 WP_018590385.1 MULTISPECIES_ 50S ribosomal protein L30 [Peptostreptococcaceae]	Terrisporobacter_othiniensis_08-306576 WP_039680331.1 MULTISPECIES_ 50S ribosomal protein L30 [Terrisporobacter]
OG0000589	Acetoanaerobium_noterae_ATCC_35199 WP_013362393.1 MULTISPECIES_ 30S ribosomal protein S5 [Acetoanaerobium]	Acetoanaerobium_sticklandii_DSM_519 WP_013362393.1 MULTISPECIES_ 30S ribosomal protein S5 [Acetoanaerobium]	Alkalithermobacter_paradoxus_DSM_7309 WP_079413331.1 30S ribosomal protein S5 [Alkalithermobacter paradoxus]	Alkalithermobacter_thermoalcaliphilus_JW-YL-7 WP_066067383.1 30S ribosomal protein S5 [Alkalithermobacter thermoalcaliphilus]	Asaccharospora_irregularis_DSM_2635 WP_073127062.1 30S ribosomal protein S5 [Asaccharospora irregularis]	Clostridioides_difficile_DSM_1296 WP_003421138.1 MULTISPECIES_ 30S ribosomal protein S5 [Clostridioides]	Clostridium_butyricum_DSM_10702 WP_002582623.1 MULTISPECIES_ 30S ribosomal protein S5 [Clostridium]	Criibacterium_bergeronii_CCR1_22567 WP_068912559.1 30S ribosomal protein S5 [Criibacterium bergeronii]	Eubacterium_yurii_ATCC_43714 WP_005367756.1 30S ribosomal protein S5 [[Eubacterium] yurii]	Faecalimicrobium_dakarense_FF1 WP_042278271.1 MULTISPECIES_ 30S ribosomal protein S5 [Clostridia]	Filifactor_alocis_ATCC_35896 WP_014262823.1 30S ribosomal protein S5 [Filifactor alocis]	Filifactor_villosus_CCUG_46385 WP_379787698.1 30S ribosomal protein S5 [Filifactor villosus]	Intestinibacter_bartlettii_DSM_16795 WP_007285303.1 MULTISPECIES_ 30S ribosomal protein S5 [Clostridia]	Lachnospira_multipara_ATCC_19207 WP_027430835.1 MULTISPECIES_ 30S ribosomal protein S5 [Lachnospira]	Maledivibacter_halophilus_M1 WP_079488430.1 30S ribosomal protein S5 [Maledivibacter halophilus]	Mediannikoviicoccus_vaginalis_Marseille-Q5883 WP_237037283.1 30S ribosomal protein S5 [Mediannikoviicoccus vaginalis]	Metaclostridioides_mangenotii_DSM_1289 WP_024621774.1 30S ribosomal protein S5 [Metaclostridioides mangenotii]	Paeniclostridium_ghonii_NCTR_3900 WP_250672917.1 30S ribosomal protein S5 [Paraclostridium ghonii]	Paraclostridium_bifermentans_ATCC_638 WP_021428196.1 MULTISPECIES_ 30S ribosomal protein S5 [Clostridia]	Paraclostridium_dentum_IIB4 WP_021428196.1 MULTISPECIES_ 30S ribosomal protein S5 [Clostridia]	Paraclostridium_sordellii_ATCC_9714 WP_021122023.1 30S ribosomal protein S5 [Paraclostridium sordellii]	Paraclostridium_tenue_JCM_6486 WP_147548000.1 MULTISPECIES_ 30S ribosomal protein S5 [Peptostreptococcaceae]	Paramaledivibacter_caminithermalis_DSM_15212 WP_073151994.1 30S ribosomal protein S5 [Paramaledivibacter caminithermalis]	Peptacetobacter_hiranonis_DSM_13275 WP_006440515.1 MULTISPECIES_ 30S ribosomal protein S5 [Peptostreptococcales]	Peptacetobacter_hominis_ZHW00191 WP_142536289.1 30S ribosomal protein S5 [Peptacetobacter hominis]	Peptoanaerobacter_stomatis_ACC19a WP_009524366.1 30S ribosomal protein S5 [Peptoanaerobacter stomatis]	Peptoclostridium_acidaminophilum_al-2 WP_025434551.1 30S ribosomal protein S5 [Peptoclostridium acidaminophilum]	Peptoclostridium_litorale_DSM_5388 WP_038267305.1 30S ribosomal protein S5 [Peptoclostridium litorale]	Peptostreptococcus_anaerobius_653-L WP_002844240.1 MULTISPECIES_ 30S ribosomal protein S5 [Peptostreptococcus]	Peptostreptococcus_canis_DSM_27025 WP_185624421.1 30S ribosomal protein S5 [Peptostreptococcus canis]	Peptostreptococcus_faecalis_Marseille-P4308 WP_101773952.1 30S ribosomal protein S5 [Peptostreptococcus faecalis]	Peptostreptococcus_russellii_RT-10B WP_106776992.1 30S ribosomal protein S5 [Peptostreptococcus russellii]	Peptostreptococcus_stomatis_DSM_17678 WP_007791439.1 30S ribosomal protein S5 [Peptostreptococcus stomatis]	Proteocatella_sphenisci_DSM_23131 WP_028829995.1 30S ribosomal protein S5 [Proteocatella sphenisci]	Romboutsia_faecis_NSJ-18 WP_153973108.1 30S ribosomal protein S5 [Romboutsia faecis]	Romboutsia_hominis_MT17 WP_092921822.1 MULTISPECIES_ 30S ribosomal protein S5 [Romboutsia]	Romboutsia_ilealis_CRIB WP_180702549.1 MULTISPECIES_ 30S ribosomal protein S5 [Romboutsia]	Romboutsia_lituseburensis_DSM_797 WP_092727848.1 30S ribosomal protein S5 [Romboutsia lituseburensis]	Romboutsia_maritimum_CCRI-22766 WP_095406310.1 30S ribosomal protein S5 [Romboutsia maritimum]	Romboutsia_sedimentorum_RC002 WP_026899696.1 30S ribosomal protein S5 [Romboutsia sedimentorum]	Romboutsia_timonensis_Marseille-P326 WP_071119027.1 30S ribosomal protein S5 [Romboutsia timonensis]	Romboutsia_weinsteinii_CCRI-19649 WP_116041597.1 30S ribosomal protein S5 [Romboutsia weinsteinii]	Tepidibacter_formicigenes_DSM_15518 WP_072889630.1 30S ribosomal protein S5 [Tepidibacter formicigenes]	Tepidibacter_mesophilus_JCM_16806 WP_099191164.1 30S ribosomal protein S5 [Tepidibacter mesophilus]	Tepidibacter_thalassicus_DSM_15285 WP_072726050.1 30S ribosomal protein S5 [Tepidibacter thalassicus]	Terrisporobacter_glycolicus_DSM_1288 WP_018590384.1 30S ribosomal protein S5 [Terrisporobacter glycolicus]	Terrisporobacter_hibernicus_MCA3 WP_074920374.1 MULTISPECIES_ 30S ribosomal protein S5 [Terrisporobacter]	Terrisporobacter_mayombei_DSM_6539 WP_206925867.1 MULTISPECIES_ 30S ribosomal protein S5 [Terrisporobacter]	Terrisporobacter_othiniensis_08-306576 WP_039680332.1 MULTISPECIES_ 30S ribosomal protein S5 [Terrisporobacter]
OG0000590	Acetoanaerobium_noterae_ATCC_35199 WP_013362395.1 MULTISPECIES_ 50S ribosomal protein L6 [Acetoanaerobium]	Acetoanaerobium_sticklandii_DSM_519 WP_013362395.1 MULTISPECIES_ 50S ribosomal protein L6 [Acetoanaerobium]	Alkalithermobacter_paradoxus_DSM_7309 WP_079413333.1 50S ribosomal protein L6 [Alkalithermobacter paradoxus]	Alkalithermobacter_thermoalcaliphilus_JW-YL-7 WP_066067377.1 50S ribosomal protein L6 [Alkalithermobacter thermoalcaliphilus]	Asaccharospora_irregularis_DSM_2635 WP_073127058.1 50S ribosomal protein L6 [Asaccharospora irregularis]	Clostridioides_difficile_DSM_1296 WP_003435668.1 MULTISPECIES_ 50S ribosomal protein L6 [Clostridioides]	Clostridium_butyricum_DSM_10702 WP_002582621.1 MULTISPECIES_ 50S ribosomal protein L6 [Clostridium]	Criibacterium_bergeronii_CCR1_22567 WP_068912555.1 50S ribosomal protein L6 [Criibacterium bergeronii]	Eubacterium_yurii_ATCC_43714 WP_079651575.1 50S ribosomal protein L6 [[Eubacterium] yurii]	Faecalimicrobium_dakarense_FF1 WP_042278267.1 50S ribosomal protein L6 [[Clostridium] dakarense]	Filifactor_alocis_ATCC_35896 WP_014262825.1 50S ribosomal protein L6 [Filifactor alocis]	Filifactor_villosus_CCUG_46385 WP_379787696.1 50S ribosomal protein L6 [Filifactor villosus]	Intestinibacter_bartlettii_DSM_16795 WP_007285301.1 MULTISPECIES_ 50S ribosomal protein L6 [Clostridia]	Lachnospira_multipara_ATCC_19207 WP_027430837.1 MULTISPECIES_ 50S ribosomal protein L6 [Lachnospira]	Maledivibacter_halophilus_M1 WP_079488427.1 50S ribosomal protein L6 [Maledivibacter halophilus]	Mediannikoviicoccus_vaginalis_Marseille-Q5883 WP_237037281.1 50S ribosomal protein L6 [Mediannikoviicoccus vaginalis]	Metaclostridioides_mangenotii_DSM_1289 WP_027700860.1 50S ribosomal protein L6 [Metaclostridioides mangenotii]	Paeniclostridium_ghonii_NCTR_3900 WP_250672919.1 50S ribosomal protein L6 [Paraclostridium ghonii]	Paraclostridium_bifermentans_ATCC_638 WP_021431511.1 MULTISPECIES_ 50S ribosomal protein L6 [Paraclostridium]	Paraclostridium_dentum_IIB4 WP_021431511.1 MULTISPECIES_ 50S ribosomal protein L6 [Paraclostridium]	Paraclostridium_sordellii_ATCC_9714 WP_021127556.1 50S ribosomal protein L6 [Paraclostridium sordellii]	Paraclostridium_tenue_JCM_6486 WP_346046932.1 50S ribosomal protein L6 [Paraclostridium tenue]	Paramaledivibacter_caminithermalis_DSM_15212 WP_073152000.1 50S ribosomal protein L6 [Paramaledivibacter caminithermalis]	Peptacetobacter_hiranonis_DSM_13275 WP_006440512.1 MULTISPECIES_ 50S ribosomal protein L6 [Peptostreptococcales]	Peptacetobacter_hominis_ZHW00191 WP_142536287.1 50S ribosomal protein L6 [Peptacetobacter hominis]	Peptoanaerobacter_stomatis_ACC19a WP_009524368.1 50S ribosomal protein L6 [Peptoanaerobacter stomatis]	Peptoclostridium_acidaminophilum_al-2 WP_025434549.1 50S ribosomal protein L6 [Peptoclostridium acidaminophilum]	Peptoclostridium_litorale_DSM_5388 WP_038267312.1 50S ribosomal protein L6 [Peptoclostridium litorale]	Peptostreptococcus_anaerobius_653-L WP_002844197.1 MULTISPECIES_ 50S ribosomal protein L6 [Peptostreptococcus]	Peptostreptococcus_canis_DSM_27025 WP_185624419.1 50S ribosomal protein L6 [Peptostreptococcus canis]	Peptostreptococcus_faecalis_Marseille-P4308 WP_101773950.1 50S ribosomal protein L6 [Peptostreptococcus faecalis]	Peptostreptococcus_russellii_RT-10B WP_106776994.1 50S ribosomal protein L6 [Peptostreptococcus russellii]	Peptostreptococcus_stomatis_DSM_17678 WP_007791379.1 50S ribosomal protein L6 [Peptostreptococcus stomatis]	Proteocatella_sphenisci_DSM_23131 WP_028829997.1 50S ribosomal protein L6 [Proteocatella sphenisci]	Romboutsia_faecis_NSJ-18 WP_153973107.1 50S ribosomal protein L6 [Romboutsia faecis]	Romboutsia_hominis_MT17 WP_092921818.1 MULTISPECIES_ 50S ribosomal protein L6 [Romboutsia]	Romboutsia_ilealis_CRIB WP_180702547.1 MULTISPECIES_ 50S ribosomal protein L6 [Romboutsia]	Romboutsia_lituseburensis_DSM_797 WP_092727850.1 50S ribosomal protein L6 [Romboutsia lituseburensis]	Romboutsia_maritimum_CCRI-22766 WP_095406312.1 50S ribosomal protein L6 [Romboutsia maritimum]	Romboutsia_sedimentorum_RC002 WP_284133803.1 50S ribosomal protein L6 [Romboutsia sedimentorum]	Romboutsia_timonensis_Marseille-P326 WP_071119029.1 50S ribosomal protein L6 [Romboutsia timonensis]	Romboutsia_weinsteinii_CCRI-19649 WP_116041593.1 50S ribosomal protein L6 [Romboutsia weinsteinii]	Tepidibacter_formicigenes_DSM_15518 WP_072889626.1 50S ribosomal protein L6 [Tepidibacter formicigenes]	Tepidibacter_mesophilus_JCM_16806 WP_099191160.1 50S ribosomal protein L6 [Tepidibacter mesophilus]	Tepidibacter_thalassicus_DSM_15285 WP_072726054.1 50S ribosomal protein L6 [Tepidibacter thalassicus]	Terrisporobacter_glycolicus_DSM_1288 WP_018590382.1 MULTISPECIES_ 50S ribosomal protein L6 [Clostridia]	Terrisporobacter_hibernicus_MCA3 WP_074920372.1 MULTISPECIES_ 50S ribosomal protein L6 [Terrisporobacter]	Terrisporobacter_mayombei_DSM_6539 WP_228106553.1 50S ribosomal protein L6 [Terrisporobacter mayombei]	Terrisporobacter_othiniensis_08-306576 WP_039680334.1 MULTISPECIES_ 50S ribosomal protein L6 [Terrisporobacter]
OG0000591	Acetoanaerobium_noterae_ATCC_35199 WP_013362396.1 MULTISPECIES_ 30S ribosomal protein S8 [Acetoanaerobium]	Acetoanaerobium_sticklandii_DSM_519 WP_013362396.1 MULTISPECIES_ 30S ribosomal protein S8 [Acetoanaerobium]	Alkalithermobacter_paradoxus_DSM_7309 WP_079413335.1 30S ribosomal protein S8 [Alkalithermobacter paradoxus]	Alkalithermobacter_thermoalcaliphilus_JW-YL-7 WP_066067374.1 30S ribosomal protein S8 [Alkalithermobacter thermoalcaliphilus]	Asaccharospora_irregularis_DSM_2635 WP_073127057.1 30S ribosomal protein S8 [Asaccharospora irregularis]	Clostridioides_difficile_DSM_1296 WP_003421148.1 MULTISPECIES_ 30S ribosomal protein S8 [Clostridioides]	Clostridium_butyricum_DSM_10702 WP_002582620.1 MULTISPECIES_ 30S ribosomal protein S8 [Clostridium]	Criibacterium_bergeronii_CCR1_22567 WP_068912554.1 30S ribosomal protein S8 [Criibacterium bergeronii]	Eubacterium_yurii_ATCC_43714 WP_005367762.1 30S ribosomal protein S8 [[Eubacterium] yurii]	Faecalimicrobium_dakarense_FF1 WP_042278265.1 30S ribosomal protein S8 [[Clostridium] dakarense]	Filifactor_alocis_ATCC_35896 WP_014262826.1 30S ribosomal protein S8 [Filifactor alocis]	Filifactor_villosus_CCUG_46385 WP_379787695.1 30S ribosomal protein S8 [Filifactor villosus]	Intestinibacter_bartlettii_DSM_16795 WP_007285300.1 MULTISPECIES_ 30S ribosomal protein S8 [Clostridia]	Lachnospira_multipara_ATCC_19207 WP_027430838.1 MULTISPECIES_ 30S ribosomal protein S8 [Lachnospira]	Maledivibacter_halophilus_M1 WP_079488426.1 30S ribosomal protein S8 [Maledivibacter halophilus]	Mediannikoviicoccus_vaginalis_Marseille-Q5883 WP_305067697.1 30S ribosomal protein S8 [Mediannikoviicoccus vaginalis]	Metaclostridioides_mangenotii_DSM_1289 WP_024621771.1 30S ribosomal protein S8 [Metaclostridioides mangenotii]	Paeniclostridium_ghonii_NCTR_3900 WP_250672920.1 30S ribosomal protein S8 [Paraclostridium ghonii]	Paraclostridium_bifermentans_ATCC_638 WP_021431510.1 30S ribosomal protein S8 [Paraclostridium bifermentans]	Paraclostridium_dentum_IIB4 WP_021431510.1 30S ribosomal protein S8 [Paraclostridium bifermentans]	Paraclostridium_sordellii_ATCC_9714 WP_021122019.1 30S ribosomal protein S8 [Paraclostridium sordellii]	Paraclostridium_tenue_JCM_6486 WP_147548003.1 MULTISPECIES_ 30S ribosomal protein S8 [Peptostreptococcaceae]	Paramaledivibacter_caminithermalis_DSM_15212 WP_073152003.1 30S ribosomal protein S8 [Paramaledivibacter caminithermalis]	Peptacetobacter_hiranonis_DSM_13275 WP_006440511.1 MULTISPECIES_ 30S ribosomal protein S8 [Peptostreptococcales]	Peptacetobacter_hominis_ZHW00191 WP_142536286.1 30S ribosomal protein S8 [Peptacetobacter hominis]	Peptoanaerobacter_stomatis_ACC19a WP_009524369.1 30S ribosomal protein S8 [Peptoanaerobacter stomatis]	Peptoclostridium_acidaminophilum_al-2 WP_025434548.1 30S ribosomal protein S8 [Peptoclostridium acidaminophilum]	Peptoclostridium_litorale_DSM_5388 WP_038267314.1 30S ribosomal protein S8 [Peptoclostridium litorale]	Peptostreptococcus_anaerobius_653-L WP_002844225.1 MULTISPECIES_ 30S ribosomal protein S8 [Peptostreptococcus]	Peptostreptococcus_canis_DSM_27025 WP_185624418.1 30S ribosomal protein S8 [Peptostreptococcus canis]	Peptostreptococcus_faecalis_Marseille-P4308 WP_101773949.1 30S ribosomal protein S8 [Peptostreptococcus faecalis]	Peptostreptococcus_russellii_RT-10B WP_106776995.1 30S ribosomal protein S8 [Peptostreptococcus russellii]	Peptostreptococcus_stomatis_DSM_17678 WP_007791424.1 30S ribosomal protein S8 [Peptostreptococcus stomatis]	Proteocatella_sphenisci_DSM_23131 WP_028829998.1 30S ribosomal protein S8 [Proteocatella sphenisci]	Romboutsia_faecis_NSJ-18 WP_122641146.1 MULTISPECIES_ 30S ribosomal protein S8 [Romboutsia]	Romboutsia_hominis_MT17 WP_092921816.1 MULTISPECIES_ 30S ribosomal protein S8 [Romboutsia]	Romboutsia_ilealis_CRIB WP_071119030.1 MULTISPECIES_ 30S ribosomal protein S8 [Romboutsia]	Romboutsia_lituseburensis_DSM_797 WP_092727851.1 30S ribosomal protein S8 [Romboutsia lituseburensis]	Romboutsia_maritimum_CCRI-22766 WP_095406313.1 30S ribosomal protein S8 [Romboutsia maritimum]	Romboutsia_sedimentorum_RC002 WP_026899699.1 30S ribosomal protein S8 [Romboutsia sedimentorum]	Romboutsia_timonensis_Marseille-P326 WP_071119030.1 MULTISPECIES_ 30S ribosomal protein S8 [Romboutsia]	Romboutsia_weinsteinii_CCRI-19649 WP_116041591.1 30S ribosomal protein S8 [Romboutsia weinsteinii]	Tepidibacter_formicigenes_DSM_15518 WP_072889624.1 30S ribosomal protein S8 [Tepidibacter formicigenes]	Tepidibacter_mesophilus_JCM_16806 WP_099191159.1 30S ribosomal protein S8 [Tepidibacter mesophilus]	Tepidibacter_thalassicus_DSM_15285 WP_072726056.1 30S ribosomal protein S8 [Tepidibacter thalassicus]	Terrisporobacter_glycolicus_DSM_1288 WP_018590381.1 30S ribosomal protein S8 [Terrisporobacter glycolicus]	Terrisporobacter_hibernicus_MCA3 WP_074920371.1 MULTISPECIES_ 30S ribosomal protein S8 [Clostridia]	Terrisporobacter_mayombei_DSM_6539 WP_228106554.1 30S ribosomal protein S8 [Terrisporobacter mayombei]	Terrisporobacter_othiniensis_08-306576 WP_039680335.1 MULTISPECIES_ 30S ribosomal protein S8 [Terrisporobacter]
OG0000592	Acetoanaerobium_noterae_ATCC_35199 WP_013362397.1 MULTISPECIES_ type Z 30S ribosomal protein S14 [Acetoanaerobium]	Acetoanaerobium_sticklandii_DSM_519 WP_013362397.1 MULTISPECIES_ type Z 30S ribosomal protein S14 [Acetoanaerobium]	Alkalithermobacter_paradoxus_DSM_7309 WP_079413337.1 type Z 30S ribosomal protein S14 [Alkalithermobacter paradoxus]	Alkalithermobacter_thermoalcaliphilus_JW-YL-7 WP_066067365.1 type Z 30S ribosomal protein S14 [Alkalithermobacter thermoalcaliphilus]	Asaccharospora_irregularis_DSM_2635 WP_073127055.1 type Z 30S ribosomal protein S14 [Asaccharospora irregularis]	Clostridioides_difficile_DSM_1296 WP_003421149.1 MULTISPECIES_ type Z 30S ribosomal protein S14 [Clostridioides]	Clostridium_butyricum_DSM_10702 WP_002582619.1 MULTISPECIES_ type Z 30S ribosomal protein S14 [Clostridium]	Criibacterium_bergeronii_CCR1_22567 WP_068912552.1 type Z 30S ribosomal protein S14 [Criibacterium bergeronii]	Eubacterium_yurii_ATCC_43714 WP_005367764.1 type Z 30S ribosomal protein S14 [[Eubacterium] yurii]	Faecalimicrobium_dakarense_FF1 WP_021127555.1 MULTISPECIES_ type Z 30S ribosomal protein S14 [Bacillota]	Filifactor_alocis_ATCC_35896 WP_014262827.1 type Z 30S ribosomal protein S14 [Filifactor alocis]	Filifactor_villosus_CCUG_46385 WP_379787694.1 type Z 30S ribosomal protein S14 [Filifactor villosus]	Intestinibacter_bartlettii_DSM_16795 WP_007285299.1 MULTISPECIES_ type Z 30S ribosomal protein S14 [Clostridia]	Lachnospira_multipara_ATCC_19207 WP_027430839.1 MULTISPECIES_ type Z 30S ribosomal protein S14 [Lachnospira]	Maledivibacter_halophilus_M1 WP_079488424.1 type Z 30S ribosomal protein S14 [Maledivibacter halophilus]	Mediannikoviicoccus_vaginalis_Marseille-Q5883 WP_055078584.1 MULTISPECIES_ type Z 30S ribosomal protein S14 [Bacillota]	Metaclostridioides_mangenotii_DSM_1289 WP_024621770.1 type Z 30S ribosomal protein S14 [Metaclostridioides mangenotii]	Paeniclostridium_ghonii_NCTR_3900 WP_250672921.1 type Z 30S ribosomal protein S14 [Paraclostridium ghonii]	Paraclostridium_bifermentans_ATCC_638 WP_021431509.1 type Z 30S ribosomal protein S14 [Paraclostridium bifermentans]	Paraclostridium_dentum_IIB4 WP_021431509.1 type Z 30S ribosomal protein S14 [Paraclostridium bifermentans]	Paraclostridium_sordellii_ATCC_9714 WP_021127555.1 MULTISPECIES_ type Z 30S ribosomal protein S14 [Bacillota]	Paraclostridium_tenue_JCM_6486 WP_021127555.1 MULTISPECIES_ type Z 30S ribosomal protein S14 [Bacillota]	Paramaledivibacter_caminithermalis_DSM_15212 WP_073152006.1 type Z 30S ribosomal protein S14 [Paramaledivibacter caminithermalis]	Peptacetobacter_hiranonis_DSM_13275 WP_006440509.1 MULTISPECIES_ type Z 30S ribosomal protein S14 [Peptostreptococcales]	Peptacetobacter_hominis_ZHW00191 WP_142536285.1 type Z 30S ribosomal protein S14 [Peptacetobacter hominis]	Peptoanaerobacter_stomatis_ACC19a WP_009524370.1 type Z 30S ribosomal protein S14 [Peptoanaerobacter stomatis]	Peptoclostridium_acidaminophilum_al-2 WP_025434547.1 type Z 30S ribosomal protein S14 [Peptoclostridium acidaminophilum]	Peptoclostridium_litorale_DSM_5388 WP_038267317.1 type Z 30S ribosomal protein S14 [Peptoclostridium litorale]	Peptostreptococcus_anaerobius_653-L WP_002844233.1 MULTISPECIES_ type Z 30S ribosomal protein S14 [Peptostreptococcus]	Peptostreptococcus_canis_DSM_27025 WP_185624417.1 type Z 30S ribosomal protein S14 [Peptostreptococcus canis]	Peptostreptococcus_faecalis_Marseille-P4308 WP_101773948.1 type Z 30S ribosomal protein S14 [Peptostreptococcus faecalis]	Peptostreptococcus_russellii_RT-10B WP_106776996.1 type Z 30S ribosomal protein S14 [Peptostreptococcus russellii]	Peptostreptococcus_stomatis_DSM_17678 WP_036763168.1 MULTISPECIES_ type Z 30S ribosomal protein S14 [Peptostreptococcus]	Proteocatella_sphenisci_DSM_23131 WP_028829999.1 type Z 30S ribosomal protein S14 [Proteocatella sphenisci]	Romboutsia_faecis_NSJ-18 WP_147541921.1 type Z 30S ribosomal protein S14 [Romboutsia faecis]	Romboutsia_hominis_MT17 WP_071119031.1 MULTISPECIES_ type Z 30S ribosomal protein S14 [Romboutsia]	Romboutsia_ilealis_CRIB WP_071119031.1 MULTISPECIES_ type Z 30S ribosomal protein S14 [Romboutsia]	Romboutsia_lituseburensis_DSM_797 WP_021127555.1 MULTISPECIES_ type Z 30S ribosomal protein S14 [Bacillota]	Romboutsia_maritimum_CCRI-22766 WP_021127555.1 MULTISPECIES_ type Z 30S ribosomal protein S14 [Bacillota]	Romboutsia_sedimentorum_RC002 WP_021127555.1 MULTISPECIES_ type Z 30S ribosomal protein S14 [Bacillota]	Romboutsia_timonensis_Marseille-P326 WP_071119031.1 MULTISPECIES_ type Z 30S ribosomal protein S14 [Romboutsia]	Romboutsia_weinsteinii_CCRI-19649 WP_021127555.1 MULTISPECIES_ type Z 30S ribosomal protein S14 [Bacillota]	Tepidibacter_formicigenes_DSM_15518 WP_072889622.1 type Z 30S ribosomal protein S14 [Tepidibacter formicigenes]	Tepidibacter_mesophilus_JCM_16806 WP_099191157.1 MULTISPECIES_ type Z 30S ribosomal protein S14 [Tepidibacter]	Tepidibacter_thalassicus_DSM_15285 WP_072726058.1 type Z 30S ribosomal protein S14 [Tepidibacter thalassicus]	Terrisporobacter_glycolicus_DSM_1288 WP_018590380.1 MULTISPECIES_ type Z 30S ribosomal protein S14 [Terrisporobacter]	Terrisporobacter_hibernicus_MCA3 WP_018590380.1 MULTISPECIES_ type Z 30S ribosomal protein S14 [Terrisporobacter]	Terrisporobacter_mayombei_DSM_6539 WP_018590380.1 MULTISPECIES_ type Z 30S ribosomal protein S14 [Terrisporobacter]	Terrisporobacter_othiniensis_08-306576 WP_018590380.1 MULTISPECIES_ type Z 30S ribosomal protein S14 [Terrisporobacter]
OG0000593	Acetoanaerobium_noterae_ATCC_35199 WP_013362399.1 MULTISPECIES_ 50S ribosomal protein L24 [Acetoanaerobium]	Acetoanaerobium_sticklandii_DSM_519 WP_013362399.1 MULTISPECIES_ 50S ribosomal protein L24 [Acetoanaerobium]	Alkalithermobacter_paradoxus_DSM_7309 WP_079413341.1 50S ribosomal protein L24 [Alkalithermobacter paradoxus]	Alkalithermobacter_thermoalcaliphilus_JW-YL-7 WP_066067359.1 50S ribosomal protein L24 [Alkalithermobacter thermoalcaliphilus]	Asaccharospora_irregularis_DSM_2635 WP_073127101.1 50S ribosomal protein L24 [Asaccharospora irregularis]	Clostridioides_difficile_DSM_1296 WP_003427723.1 MULTISPECIES_ 50S ribosomal protein L24 [Clostridioides]	Clostridium_butyricum_DSM_10702 WP_002582617.1 MULTISPECIES_ 50S ribosomal protein L24 [Clostridium]	Criibacterium_bergeronii_CCR1_22567 WP_068912549.1 50S ribosomal protein L24 [Criibacterium bergeronii]	Eubacterium_yurii_ATCC_43714 WP_079651574.1 50S ribosomal protein L24 [[Eubacterium] yurii]	Faecalimicrobium_dakarense_FF1 WP_042278310.1 50S ribosomal protein L24 [[Clostridium] dakarense]	Filifactor_alocis_ATCC_35896 WP_014262829.1 50S ribosomal protein L24 [Filifactor alocis]	Filifactor_villosus_CCUG_46385 WP_379787692.1 50S ribosomal protein L24 [Filifactor villosus]	Intestinibacter_bartlettii_DSM_16795 WP_007285297.1 50S ribosomal protein L24 [Intestinibacter bartlettii]	Lachnospira_multipara_ATCC_19207 WP_027430841.1 MULTISPECIES_ 50S ribosomal protein L24 [Lachnospira]	Maledivibacter_halophilus_M1 WP_079488421.1 50S ribosomal protein L24 [Maledivibacter halophilus]	Mediannikoviicoccus_vaginalis_Marseille-Q5883 WP_237037277.1 50S ribosomal protein L24 [Mediannikoviicoccus vaginalis]	Metaclostridioides_mangenotii_DSM_1289 WP_024621768.1 50S ribosomal protein L24 [Metaclostridioides mangenotii]	Paeniclostridium_ghonii_NCTR_3900 WP_250672946.1 50S ribosomal protein L24 [Paraclostridium ghonii]	Paraclostridium_bifermentans_ATCC_638 WP_021428210.1 MULTISPECIES_ 50S ribosomal protein L24 [Clostridia]	Paraclostridium_dentum_IIB4 WP_021428210.1 MULTISPECIES_ 50S ribosomal protein L24 [Clostridia]	Paraclostridium_sordellii_ATCC_9714 WP_038293262.1 50S ribosomal protein L24 [Paraclostridium sordellii]	Paraclostridium_tenue_JCM_6486 WP_147548021.1 MULTISPECIES_ 50S ribosomal protein L24 [Peptostreptococcaceae]	Paramaledivibacter_caminithermalis_DSM_15212 WP_073152012.1 50S ribosomal protein L24 [Paramaledivibacter caminithermalis]	Peptacetobacter_hiranonis_DSM_13275 WP_006440507.1 MULTISPECIES_ 50S ribosomal protein L24 [Peptostreptococcales]	Peptacetobacter_hominis_ZHW00191 WP_142536313.1 50S ribosomal protein L24 [Peptacetobacter hominis]	Peptoanaerobacter_stomatis_ACC19a WP_009524372.1 50S ribosomal protein L24 [Peptoanaerobacter stomatis]	Peptoclostridium_acidaminophilum_al-2 WP_025434545.1 50S ribosomal protein L24 [Peptoclostridium acidaminophilum]	Peptoclostridium_litorale_DSM_5388 WP_038267322.1 50S ribosomal protein L24 [Peptoclostridium litorale]	Peptostreptococcus_anaerobius_653-L WP_026333326.1 MULTISPECIES_ 50S ribosomal protein L24 [Peptostreptococcus]	Peptostreptococcus_canis_DSM_27025 WP_185624475.1 50S ribosomal protein L24 [Peptostreptococcus canis]	Peptostreptococcus_faecalis_Marseille-P4308 WP_101773973.1 50S ribosomal protein L24 [Peptostreptococcus faecalis]	Peptostreptococcus_russellii_RT-10B WP_106777037.1 50S ribosomal protein L24 [Peptostreptococcus russellii]	Peptostreptococcus_stomatis_DSM_17678 WP_040565979.1 50S ribosomal protein L24 [Peptostreptococcus stomatis]	Proteocatella_sphenisci_DSM_23131 WP_028830001.1 50S ribosomal protein L24 [Proteocatella sphenisci]	Romboutsia_faecis_NSJ-18 WP_153973119.1 50S ribosomal protein L24 [Romboutsia faecis]	Romboutsia_hominis_MT17 WP_092921868.1 MULTISPECIES_ 50S ribosomal protein L24 [Romboutsia]	Romboutsia_ilealis_CRIB WP_180703729.1 MULTISPECIES_ 50S ribosomal protein L24 [Romboutsia]	Romboutsia_lituseburensis_DSM_797 WP_092727862.1 50S ribosomal protein L24 [Romboutsia lituseburensis]	Romboutsia_maritimum_CCRI-22766 WP_095406326.1 50S ribosomal protein L24 [Romboutsia maritimum]	Romboutsia_sedimentorum_RC002 WP_026899701.1 50S ribosomal protein L24 [Romboutsia sedimentorum]	Romboutsia_timonensis_Marseille-P326 WP_071119068.1 50S ribosomal protein L24 [Romboutsia timonensis]	Romboutsia_weinsteinii_CCRI-19649 WP_116041599.1 50S ribosomal protein L24 [Romboutsia weinsteinii]	Tepidibacter_formicigenes_DSM_15518 WP_072889656.1 50S ribosomal protein L24 [Tepidibacter formicigenes]	Tepidibacter_mesophilus_JCM_16806 WP_099191206.1 50S ribosomal protein L24 [Tepidibacter mesophilus]	Tepidibacter_thalassicus_DSM_15285 WP_072726086.1 50S ribosomal protein L24 [Tepidibacter thalassicus]	Terrisporobacter_glycolicus_DSM_1288 WP_026255079.1 MULTISPECIES_ 50S ribosomal protein L24 [Terrisporobacter]	Terrisporobacter_hibernicus_MCA3 WP_026255079.1 MULTISPECIES_ 50S ribosomal protein L24 [Terrisporobacter]	Terrisporobacter_mayombei_DSM_6539 WP_228106594.1 50S ribosomal protein L24 [Terrisporobacter mayombei]	Terrisporobacter_othiniensis_08-306576 WP_039680370.1 MULTISPECIES_ 50S ribosomal protein L24 [Terrisporobacter]
OG0000594	Acetoanaerobium_noterae_ATCC_35199 WP_013362402.1 MULTISPECIES_ 50S ribosomal protein L29 [Acetoanaerobium]	Acetoanaerobium_sticklandii_DSM_519 WP_013362402.1 MULTISPECIES_ 50S ribosomal protein L29 [Acetoanaerobium]	Alkalithermobacter_paradoxus_DSM_7309 WP_079413347.1 50S ribosomal protein L29 [Alkalithermobacter paradoxus]	Alkalithermobacter_thermoalcaliphilus_JW-YL-7 WP_066067351.1 50S ribosomal protein L29 [Alkalithermobacter thermoalcaliphilus]	Asaccharospora_irregularis_DSM_2635 WP_073127048.1 50S ribosomal protein L29 [Asaccharospora irregularis]	Clostridioides_difficile_DSM_1296 WP_003421158.1 MULTISPECIES_ 50S ribosomal protein L29 [Bacteria]	Clostridium_butyricum_DSM_10702 WP_002582614.1 MULTISPECIES_ 50S ribosomal protein L29 [Clostridium]	Criibacterium_bergeronii_CCR1_22567 WP_068912544.1 50S ribosomal protein L29 [Criibacterium bergeronii]	Eubacterium_yurii_ATCC_43714 WP_005367783.1 50S ribosomal protein L29 [[Eubacterium] yurii]	Faecalimicrobium_dakarense_FF1 WP_042278256.1 MULTISPECIES_ 50S ribosomal protein L29 [Peptostreptococcaceae]	Filifactor_alocis_ATCC_35896 WP_014262832.1 50S ribosomal protein L29 [Filifactor alocis]	Filifactor_villosus_CCUG_46385 WP_379787689.1 50S ribosomal protein L29 [Filifactor villosus]	Intestinibacter_bartlettii_DSM_16795 WP_007285294.1 MULTISPECIES_ 50S ribosomal protein L29 [Clostridia]	Lachnospira_multipara_ATCC_19207 WP_012738580.1 MULTISPECIES_ 50S ribosomal protein L29 [Clostridia]	Maledivibacter_halophilus_M1 WP_079488417.1 50S ribosomal protein L29 [Maledivibacter halophilus]	Mediannikoviicoccus_vaginalis_Marseille-Q5883 WP_055078579.1 MULTISPECIES_ 50S ribosomal protein L29 [Bacillota]	Metaclostridioides_mangenotii_DSM_1289 WP_024621765.1 50S ribosomal protein L29 [Metaclostridioides mangenotii]	Paeniclostridium_ghonii_NCTR_3900 WP_021122014.1 MULTISPECIES_ 50S ribosomal protein L29 [Clostridia]	Paraclostridium_bifermentans_ATCC_638 WP_021122014.1 MULTISPECIES_ 50S ribosomal protein L29 [Clostridia]	Paraclostridium_dentum_IIB4 WP_021122014.1 MULTISPECIES_ 50S ribosomal protein L29 [Clostridia]	Paraclostridium_sordellii_ATCC_9714 WP_021122014.1 MULTISPECIES_ 50S ribosomal protein L29 [Clostridia]	Paraclostridium_tenue_JCM_6486 WP_021122014.1 MULTISPECIES_ 50S ribosomal protein L29 [Clostridia]	Paramaledivibacter_caminithermalis_DSM_15212 WP_073152018.1 50S ribosomal protein L29 [Paramaledivibacter caminithermalis]	Peptacetobacter_hiranonis_DSM_13275 WP_006440504.1 MULTISPECIES_ 50S ribosomal protein L29 [Peptostreptococcales]	Peptacetobacter_hominis_ZHW00191 WP_142536283.1 50S ribosomal protein L29 [Peptacetobacter hominis]	Peptoanaerobacter_stomatis_ACC19a WP_009530686.1 50S ribosomal protein L29 [Peptoanaerobacter stomatis]	Peptoclostridium_acidaminophilum_al-2 WP_025434542.1 50S ribosomal protein L29 [Peptoclostridium acidaminophilum]	Peptoclostridium_litorale_DSM_5388 WP_038267328.1 50S ribosomal protein L29 [Peptoclostridium litorale]	Peptostreptococcus_anaerobius_653-L WP_002844189.1 MULTISPECIES_ 50S ribosomal protein L29 [Peptostreptococcus]	Peptostreptococcus_canis_DSM_27025 WP_185624415.1 50S ribosomal protein L29 [Peptostreptococcus canis]	Peptostreptococcus_faecalis_Marseille-P4308 WP_101773944.1 50S ribosomal protein L29 [Peptostreptococcus faecalis]	Peptostreptococcus_russellii_RT-10B WP_106777000.1 MULTISPECIES_ 50S ribosomal protein L29 [Peptostreptococcus]	Peptostreptococcus_stomatis_DSM_17678 WP_007791384.1 50S ribosomal protein L29 [Peptostreptococcus stomatis]	Proteocatella_sphenisci_DSM_23131 WP_028830004.1 50S ribosomal protein L29 [Proteocatella sphenisci]	Romboutsia_faecis_NSJ-18 WP_092921808.1 MULTISPECIES_ 50S ribosomal protein L29 [Romboutsia]	Romboutsia_hominis_MT17 WP_092921808.1 MULTISPECIES_ 50S ribosomal protein L29 [Romboutsia]	Romboutsia_ilealis_CRIB WP_071119035.1 MULTISPECIES_ 50S ribosomal protein L29 [Romboutsia]	Romboutsia_lituseburensis_DSM_797 WP_042278256.1 MULTISPECIES_ 50S ribosomal protein L29 [Peptostreptococcaceae]	Romboutsia_maritimum_CCRI-22766 WP_095406317.1 50S ribosomal protein L29 [Romboutsia maritimum]	Romboutsia_sedimentorum_RC002 WP_036767152.1 50S ribosomal protein L29 [Romboutsia sedimentorum]	Romboutsia_timonensis_Marseille-P326 WP_071119035.1 MULTISPECIES_ 50S ribosomal protein L29 [Romboutsia]	Romboutsia_weinsteinii_CCRI-19649 WP_116041583.1 50S ribosomal protein L29 [Romboutsia weinsteinii]	Tepidibacter_formicigenes_DSM_15518 WP_072889614.1 50S ribosomal protein L29 [Tepidibacter formicigenes]	Tepidibacter_mesophilus_JCM_16806 WP_099191149.1 50S ribosomal protein L29 [Tepidibacter mesophilus]	Tepidibacter_thalassicus_DSM_15285 WP_072726065.1 50S ribosomal protein L29 [Tepidibacter thalassicus]	Terrisporobacter_glycolicus_DSM_1288 WP_018590375.1 MULTISPECIES_ 50S ribosomal protein L29 [Terrisporobacter]	Terrisporobacter_hibernicus_MCA3 WP_018590375.1 MULTISPECIES_ 50S ribosomal protein L29 [Terrisporobacter]	Terrisporobacter_mayombei_DSM_6539 WP_228106557.1 50S ribosomal protein L29 [Terrisporobacter mayombei]	Terrisporobacter_othiniensis_08-306576 WP_039680339.1 MULTISPECIES_ 50S ribosomal protein L29 [Terrisporobacter]
OG0000595	Acetoanaerobium_noterae_ATCC_35199 WP_013362403.1 MULTISPECIES_ 50S ribosomal protein L16 [Acetoanaerobium]	Acetoanaerobium_sticklandii_DSM_519 WP_013362403.1 MULTISPECIES_ 50S ribosomal protein L16 [Acetoanaerobium]	Alkalithermobacter_paradoxus_DSM_7309 WP_079413349.1 50S ribosomal protein L16 [Alkalithermobacter paradoxus]	Alkalithermobacter_thermoalcaliphilus_JW-YL-7 WP_066067348.1 50S ribosomal protein L16 [Alkalithermobacter thermoalcaliphilus]	Asaccharospora_irregularis_DSM_2635 WP_073127047.1 50S ribosomal protein L16 [Asaccharospora irregularis]	Clostridioides_difficile_DSM_1296 WP_003421160.1 MULTISPECIES_ 50S ribosomal protein L16 [Clostridioides]	Clostridium_butyricum_DSM_10702 WP_002582613.1 MULTISPECIES_ 50S ribosomal protein L16 [Clostridium]	Criibacterium_bergeronii_CCR1_22567 WP_068912542.1 50S ribosomal protein L16 [Criibacterium bergeronii]	Eubacterium_yurii_ATCC_43714 WP_079651573.1 50S ribosomal protein L16 [[Eubacterium] yurii]	Faecalimicrobium_dakarense_FF1 WP_042278254.1 50S ribosomal protein L16 [[Clostridium] dakarense]	Filifactor_alocis_ATCC_35896 WP_014262833.1 50S ribosomal protein L16 [Filifactor alocis]	Filifactor_villosus_CCUG_46385 WP_379787688.1 50S ribosomal protein L16 [Filifactor villosus]	Intestinibacter_bartlettii_DSM_16795 WP_022070621.1 MULTISPECIES_ 50S ribosomal protein L16 [Clostridia]	Lachnospira_multipara_ATCC_19207 WP_027430844.1 MULTISPECIES_ 50S ribosomal protein L16 [Lachnospira]	Maledivibacter_halophilus_M1 WP_079488415.1 50S ribosomal protein L16 [Maledivibacter halophilus]	Mediannikoviicoccus_vaginalis_Marseille-Q5883 WP_055078578.1 MULTISPECIES_ 50S ribosomal protein L16 [Bacillota]	Metaclostridioides_mangenotii_DSM_1289 WP_024621764.1 50S ribosomal protein L16 [Metaclostridioides mangenotii]	Paeniclostridium_ghonii_NCTR_3900 WP_021428207.1 MULTISPECIES_ 50S ribosomal protein L16 [Clostridia]	Paraclostridium_bifermentans_ATCC_638 WP_021428207.1 MULTISPECIES_ 50S ribosomal protein L16 [Clostridia]	Paraclostridium_dentum_IIB4 WP_021428207.1 MULTISPECIES_ 50S ribosomal protein L16 [Clostridia]	Paraclostridium_sordellii_ATCC_9714 WP_021127553.1 MULTISPECIES_ 50S ribosomal protein L16 [Peptostreptococcaceae]	Paraclostridium_tenue_JCM_6486 WP_021127553.1 MULTISPECIES_ 50S ribosomal protein L16 [Peptostreptococcaceae]	Paramaledivibacter_caminithermalis_DSM_15212 WP_073152021.1 50S ribosomal protein L16 [Paramaledivibacter caminithermalis]	Peptacetobacter_hiranonis_DSM_13275 WP_040410589.1 MULTISPECIES_ 50S ribosomal protein L16 [Peptostreptococcales]	Peptacetobacter_hominis_ZHW00191 WP_142536282.1 50S ribosomal protein L16 [Peptacetobacter hominis]	Peptoanaerobacter_stomatis_ACC19a WP_009524376.1 50S ribosomal protein L16 [Peptoanaerobacter stomatis]	Peptoclostridium_acidaminophilum_al-2 WP_025434541.1 50S ribosomal protein L16 [Peptoclostridium acidaminophilum]	Peptoclostridium_litorale_DSM_5388 WP_038267331.1 50S ribosomal protein L16 [Peptoclostridium litorale]	Peptostreptococcus_anaerobius_653-L WP_002844193.1 MULTISPECIES_ 50S ribosomal protein L16 [Peptostreptococcus]	Peptostreptococcus_canis_DSM_27025 WP_185624414.1 50S ribosomal protein L16 [Peptostreptococcus canis]	Peptostreptococcus_faecalis_Marseille-P4308 WP_101773943.1 50S ribosomal protein L16 [Peptostreptococcus faecalis]	Peptostreptococcus_russellii_RT-10B WP_106777001.1 MULTISPECIES_ 50S ribosomal protein L16 [Peptostreptococcus]	Peptostreptococcus_stomatis_DSM_17678 WP_007791551.1 50S ribosomal protein L16 [Peptostreptococcus stomatis]	Proteocatella_sphenisci_DSM_23131 WP_028830005.1 50S ribosomal protein L16 [Proteocatella sphenisci]	Romboutsia_faecis_NSJ-18 WP_122641140.1 MULTISPECIES_ 50S ribosomal protein L16 [Romboutsia]	Romboutsia_hominis_MT17 WP_092921806.1 MULTISPECIES_ 50S ribosomal protein L16 [Romboutsia]	Romboutsia_ilealis_CRIB WP_180702545.1 MULTISPECIES_ 50S ribosomal protein L16 [Romboutsia]	Romboutsia_lituseburensis_DSM_797 WP_092727854.1 50S ribosomal protein L16 [Romboutsia lituseburensis]	Romboutsia_maritimum_CCRI-22766 WP_095406318.1 50S ribosomal protein L16 [Romboutsia maritimum]	Romboutsia_sedimentorum_RC002 WP_026899705.1 50S ribosomal protein L16 [Romboutsia sedimentorum]	Romboutsia_timonensis_Marseille-P326 WP_071119036.1 50S ribosomal protein L16 [Romboutsia timonensis]	Romboutsia_weinsteinii_CCRI-19649 WP_116041581.1 50S ribosomal protein L16 [Romboutsia weinsteinii]	Tepidibacter_formicigenes_DSM_15518 WP_072889612.1 50S ribosomal protein L16 [Tepidibacter formicigenes]	Tepidibacter_mesophilus_JCM_16806 WP_099191147.1 MULTISPECIES_ 50S ribosomal protein L16 [Tepidibacter]	Tepidibacter_thalassicus_DSM_15285 WP_072726067.1 50S ribosomal protein L16 [Tepidibacter thalassicus]	Terrisporobacter_glycolicus_DSM_1288 WP_018590374.1 MULTISPECIES_ 50S ribosomal protein L16 [Clostridia]	Terrisporobacter_hibernicus_MCA3 WP_018590374.1 MULTISPECIES_ 50S ribosomal protein L16 [Clostridia]	Terrisporobacter_mayombei_DSM_6539 WP_018590374.1 MULTISPECIES_ 50S ribosomal protein L16 [Clostridia]	Terrisporobacter_othiniensis_08-306576 WP_039680340.1 MULTISPECIES_ 50S ribosomal protein L16 [Terrisporobacter]
OG0000596	Acetoanaerobium_noterae_ATCC_35199 WP_013362406.1 MULTISPECIES_ 30S ribosomal protein S19 [Acetoanaerobium]	Acetoanaerobium_sticklandii_DSM_519 WP_013362406.1 MULTISPECIES_ 30S ribosomal protein S19 [Acetoanaerobium]	Alkalithermobacter_paradoxus_DSM_7309 WP_079413355.1 30S ribosomal protein S19 [Alkalithermobacter paradoxus]	Alkalithermobacter_thermoalcaliphilus_JW-YL-7 WP_066067340.1 30S ribosomal protein S19 [Alkalithermobacter thermoalcaliphilus]	Asaccharospora_irregularis_DSM_2635 WP_073127041.1 30S ribosomal protein S19 [Asaccharospora irregularis]	Clostridioides_difficile_DSM_1296 WP_003421166.1 MULTISPECIES_ 30S ribosomal protein S19 [Bacteria]	Clostridium_butyricum_DSM_10702 WP_002582610.1 MULTISPECIES_ 30S ribosomal protein S19 [Clostridium]	Criibacterium_bergeronii_CCR1_22567 WP_068912537.1 30S ribosomal protein S19 [Criibacterium bergeronii]	Eubacterium_yurii_ATCC_43714 WP_005367787.1 30S ribosomal protein S19 [[Eubacterium] yurii]	Faecalimicrobium_dakarense_FF1 WP_042278249.1 MULTISPECIES_ 30S ribosomal protein S19 [Clostridia]	Filifactor_alocis_ATCC_35896 WP_014262836.1 30S ribosomal protein S19 [Filifactor alocis]	Filifactor_villosus_CCUG_46385 WP_379787685.1 30S ribosomal protein S19 [Filifactor villosus]	Intestinibacter_bartlettii_DSM_16795 WP_007285290.1 30S ribosomal protein S19 [Intestinibacter bartlettii]	Lachnospira_multipara_ATCC_19207 WP_027430847.1 MULTISPECIES_ 30S ribosomal protein S19 [Lachnospira]	Maledivibacter_halophilus_M1 WP_079488411.1 30S ribosomal protein S19 [Maledivibacter halophilus]	Mediannikoviicoccus_vaginalis_Marseille-Q5883 WP_237037272.1 30S ribosomal protein S19 [Mediannikoviicoccus vaginalis]	Metaclostridioides_mangenotii_DSM_1289 WP_209457763.1 30S ribosomal protein S19 [Metaclostridioides mangenotii]	Paeniclostridium_ghonii_NCTR_3900 WP_250672925.1 30S ribosomal protein S19 [Paraclostridium ghonii]	Paraclostridium_bifermentans_ATCC_638 WP_021428212.1 MULTISPECIES_ 30S ribosomal protein S19 [Clostridia]	Paraclostridium_dentum_IIB4 WP_114541925.1 30S ribosomal protein S19 [Paraclostridium bifermentans]	Paraclostridium_sordellii_ATCC_9714 WP_021122009.1 30S ribosomal protein S19 [Paraclostridium sordellii]	Paraclostridium_tenue_JCM_6486 WP_147548007.1 MULTISPECIES_ 30S ribosomal protein S19 [Peptostreptococcaceae]	Paramaledivibacter_caminithermalis_DSM_15212 WP_073152029.1 30S ribosomal protein S19 [Paramaledivibacter caminithermalis]	Peptacetobacter_hiranonis_DSM_13275 WP_006440500.1 MULTISPECIES_ 30S ribosomal protein S19 [Peptostreptococcales]	Peptacetobacter_hominis_ZHW00191 WP_142536279.1 30S ribosomal protein S19 [Peptacetobacter hominis]	Peptoanaerobacter_stomatis_ACC19a WP_009524379.1 30S ribosomal protein S19 [Peptoanaerobacter stomatis]	Peptoclostridium_acidaminophilum_al-2 WP_025434538.1 MULTISPECIES_ 30S ribosomal protein S19 [Peptoclostridium]	Peptoclostridium_litorale_DSM_5388 WP_038267340.1 30S ribosomal protein S19 [Peptoclostridium litorale]	Peptostreptococcus_anaerobius_653-L WP_002844234.1 MULTISPECIES_ 30S ribosomal protein S19 [Peptostreptococcus]	Peptostreptococcus_canis_DSM_27025 WP_091994118.1 MULTISPECIES_ 30S ribosomal protein S19 [Peptostreptococcus]	Peptostreptococcus_faecalis_Marseille-P4308 WP_101773940.1 30S ribosomal protein S19 [Peptostreptococcus faecalis]	Peptostreptococcus_russellii_RT-10B WP_106777004.1 MULTISPECIES_ 30S ribosomal protein S19 [Peptostreptococcus]	Peptostreptococcus_stomatis_DSM_17678 WP_007791386.1 MULTISPECIES_ 30S ribosomal protein S19 [Peptostreptococcus]	Proteocatella_sphenisci_DSM_23131 WP_028830008.1 30S ribosomal protein S19 [Proteocatella sphenisci]	Romboutsia_faecis_NSJ-18 WP_147541925.1 30S ribosomal protein S19 [Romboutsia faecis]	Romboutsia_hominis_MT17 WP_092921800.1 MULTISPECIES_ 30S ribosomal protein S19 [Romboutsia]	Romboutsia_ilealis_CRIB WP_180702543.1 MULTISPECIES_ 30S ribosomal protein S19 [Romboutsia]	Romboutsia_lituseburensis_DSM_797 WP_092727857.1 30S ribosomal protein S19 [Romboutsia lituseburensis]	Romboutsia_maritimum_CCRI-22766 WP_095406321.1 30S ribosomal protein S19 [Romboutsia maritimum]	Romboutsia_sedimentorum_RC002 WP_026899708.1 30S ribosomal protein S19 [Romboutsia sedimentorum]	Romboutsia_timonensis_Marseille-P326 WP_071119039.1 30S ribosomal protein S19 [Romboutsia timonensis]	Romboutsia_weinsteinii_CCRI-19649 WP_116041574.1 30S ribosomal protein S19 [Romboutsia weinsteinii]	Tepidibacter_formicigenes_DSM_15518 WP_072889606.1 30S ribosomal protein S19 [Tepidibacter formicigenes]	Tepidibacter_mesophilus_JCM_16806 WP_099191141.1 MULTISPECIES_ 30S ribosomal protein S19 [Tepidibacter]	Tepidibacter_thalassicus_DSM_15285 WP_072726073.1 30S ribosomal protein S19 [Tepidibacter thalassicus]	Terrisporobacter_glycolicus_DSM_1288 WP_018590371.1 30S ribosomal protein S19 [Terrisporobacter glycolicus]	Terrisporobacter_hibernicus_MCA3 WP_074920368.1 MULTISPECIES_ 30S ribosomal protein S19 [Terrisporobacter]	Terrisporobacter_mayombei_DSM_6539 WP_228106560.1 30S ribosomal protein S19 [Terrisporobacter mayombei]	Terrisporobacter_othiniensis_08-306576 WP_039680343.1 MULTISPECIES_ 30S ribosomal protein S19 [Terrisporobacter]
OG0000597	Acetoanaerobium_noterae_ATCC_35199 WP_013362408.1 MULTISPECIES_ 50S ribosomal protein L23 [Acetoanaerobium]	Acetoanaerobium_sticklandii_DSM_519 WP_013362408.1 MULTISPECIES_ 50S ribosomal protein L23 [Acetoanaerobium]	Alkalithermobacter_paradoxus_DSM_7309 WP_079413359.1 50S ribosomal protein L23 [Alkalithermobacter paradoxus]	Alkalithermobacter_thermoalcaliphilus_JW-YL-7 WP_066067335.1 50S ribosomal protein L23 [Alkalithermobacter thermoalcaliphilus]	Asaccharospora_irregularis_DSM_2635 WP_073127038.1 50S ribosomal protein L23 [Asaccharospora irregularis]	Clostridioides_difficile_DSM_1296 WP_003435681.1 MULTISPECIES_ 50S ribosomal protein L23 [Clostridioides]	Clostridium_butyricum_DSM_10702 WP_002582608.1 MULTISPECIES_ 50S ribosomal protein L23 [Clostridium]	Criibacterium_bergeronii_CCR1_22567 WP_068912533.1 50S ribosomal protein L23 [Criibacterium bergeronii]	Eubacterium_yurii_ATCC_43714 WP_005367790.1 50S ribosomal protein L23 [[Eubacterium] yurii]	Faecalimicrobium_dakarense_FF1 WP_042278245.1 50S ribosomal protein L23 [[Clostridium] dakarense]	Filifactor_alocis_ATCC_35896 WP_014262838.1 50S ribosomal protein L23 [Filifactor alocis]	Filifactor_villosus_CCUG_46385 WP_379787683.1 50S ribosomal protein L23 [Filifactor villosus]	Intestinibacter_bartlettii_DSM_16795 WP_007285288.1 50S ribosomal protein L23 [Intestinibacter bartlettii]	Lachnospira_multipara_ATCC_19207 WP_027430849.1 MULTISPECIES_ 50S ribosomal protein L23 [Lachnospira]	Maledivibacter_halophilus_M1 WP_079488408.1 50S ribosomal protein L23 [Maledivibacter halophilus]	Mediannikoviicoccus_vaginalis_Marseille-Q5883 WP_237037270.1 50S ribosomal protein L23 [Mediannikoviicoccus vaginalis]	Metaclostridioides_mangenotii_DSM_1289 WP_024621759.1 50S ribosomal protein L23 [Metaclostridioides mangenotii]	Paeniclostridium_ghonii_NCTR_3900 WP_250672926.1 50S ribosomal protein L23 [Paraclostridium ghonii]	Paraclostridium_bifermentans_ATCC_638 WP_021431505.1 50S ribosomal protein L23 [Paraclostridium bifermentans]	Paraclostridium_dentum_IIB4 WP_025162559.1 MULTISPECIES_ 50S ribosomal protein L23 [Paraclostridium]	Paraclostridium_sordellii_ATCC_9714 WP_021122006.1 MULTISPECIES_ 50S ribosomal protein L23 [Peptostreptococcaceae]	Paraclostridium_tenue_JCM_6486 WP_021122006.1 MULTISPECIES_ 50S ribosomal protein L23 [Peptostreptococcaceae]	Paramaledivibacter_caminithermalis_DSM_15212 WP_073152035.1 50S ribosomal protein L23 [Paramaledivibacter caminithermalis]	Peptacetobacter_hiranonis_DSM_13275 WP_006440498.1 MULTISPECIES_ 50S ribosomal protein L23 [Peptostreptococcales]	Peptacetobacter_hominis_ZHW00191 WP_142536277.1 50S ribosomal protein L23 [Peptacetobacter hominis]	Peptoanaerobacter_stomatis_ACC19a WP_009524381.1 50S ribosomal protein L23 [Peptoanaerobacter stomatis]	Peptoclostridium_acidaminophilum_al-2 WP_025434536.1 50S ribosomal protein L23 [Peptoclostridium acidaminophilum]	Peptoclostridium_litorale_DSM_5388 WP_038267345.1 50S ribosomal protein L23 [Peptoclostridium litorale]	Peptostreptococcus_anaerobius_653-L WP_002844170.1 MULTISPECIES_ 50S ribosomal protein L23 [Peptostreptococcus]	Peptostreptococcus_canis_DSM_27025 WP_185624410.1 50S ribosomal protein L23 [Peptostreptococcus canis]	Peptostreptococcus_faecalis_Marseille-P4308 WP_101773938.1 50S ribosomal protein L23 [Peptostreptococcus faecalis]	Peptostreptococcus_russellii_RT-10B WP_106777006.1 50S ribosomal protein L23 [Peptostreptococcus russellii]	Peptostreptococcus_stomatis_DSM_17678 WP_007791436.1 50S ribosomal protein L23 [Peptostreptococcus stomatis]	Proteocatella_sphenisci_DSM_23131 WP_028830010.1 50S ribosomal protein L23 [Proteocatella sphenisci]	Romboutsia_faecis_NSJ-18 WP_153973102.1 MULTISPECIES_ 50S ribosomal protein L23 [Romboutsia]	Romboutsia_hominis_MT17 WP_092921796.1 MULTISPECIES_ 50S ribosomal protein L23 [Romboutsia]	Romboutsia_ilealis_CRIB WP_071119041.1 MULTISPECIES_ 50S ribosomal protein L23 [Romboutsia]	Romboutsia_lituseburensis_DSM_797 WP_092727863.1 50S ribosomal protein L23 [Romboutsia lituseburensis]	Romboutsia_maritimum_CCRI-22766 WP_095406323.1 50S ribosomal protein L23 [Romboutsia maritimum]	Romboutsia_sedimentorum_RC002 WP_026899710.1 50S ribosomal protein L23 [Romboutsia sedimentorum]	Romboutsia_timonensis_Marseille-P326 WP_071119041.1 MULTISPECIES_ 50S ribosomal protein L23 [Romboutsia]	Romboutsia_weinsteinii_CCRI-19649 WP_116041570.1 50S ribosomal protein L23 [Romboutsia weinsteinii]	Tepidibacter_formicigenes_DSM_15518 WP_072889602.1 50S ribosomal protein L23 [Tepidibacter formicigenes]	Tepidibacter_mesophilus_JCM_16806 WP_099191137.1 MULTISPECIES_ 50S ribosomal protein L23 [Tepidibacter]	Tepidibacter_thalassicus_DSM_15285 WP_072726077.1 50S ribosomal protein L23 [Tepidibacter thalassicus]	Terrisporobacter_glycolicus_DSM_1288 WP_018590369.1 50S ribosomal protein L23 [Terrisporobacter glycolicus]	Terrisporobacter_hibernicus_MCA3 WP_074920366.1 MULTISPECIES_ 50S ribosomal protein L23 [Terrisporobacter]	Terrisporobacter_mayombei_DSM_6539 WP_228106562.1 50S ribosomal protein L23 [Terrisporobacter mayombei]	Terrisporobacter_othiniensis_08-306576 WP_039680345.1 MULTISPECIES_ 50S ribosomal protein L23 [Terrisporobacter]
OG0000598	Acetoanaerobium_noterae_ATCC_35199 WP_013362410.1 MULTISPECIES_ 50S ribosomal protein L3 [Acetoanaerobium]	Acetoanaerobium_sticklandii_DSM_519 WP_013362410.1 MULTISPECIES_ 50S ribosomal protein L3 [Acetoanaerobium]	Alkalithermobacter_paradoxus_DSM_7309 WP_079413363.1 50S ribosomal protein L3 [Alkalithermobacter paradoxus]	Alkalithermobacter_thermoalcaliphilus_JW-YL-7 WP_066067329.1 50S ribosomal protein L3 [Alkalithermobacter thermoalcaliphilus]	Asaccharospora_irregularis_DSM_2635 WP_073127034.1 50S ribosomal protein L3 [Asaccharospora irregularis]	Clostridioides_difficile_DSM_1296 WP_003421173.1 MULTISPECIES_ 50S ribosomal protein L3 [Clostridioides]	Clostridium_butyricum_DSM_10702 WP_002582606.1 MULTISPECIES_ 50S ribosomal protein L3 [Clostridium]	Criibacterium_bergeronii_CCR1_22567 WP_068912530.1 50S ribosomal protein L3 [Criibacterium bergeronii]	Eubacterium_yurii_ATCC_43714 WP_005367792.1 50S ribosomal protein L3 [[Eubacterium] yurii]	Faecalimicrobium_dakarense_FF1 WP_042278238.1 50S ribosomal protein L3 [[Clostridium] dakarense]	Filifactor_alocis_ATCC_35896 WP_014262840.1 50S ribosomal protein L3 [Filifactor alocis]	Filifactor_villosus_CCUG_46385 WP_379787681.1 50S ribosomal protein L3 [Filifactor villosus]	Intestinibacter_bartlettii_DSM_16795 WP_007285286.1 50S ribosomal protein L3 [Intestinibacter bartlettii]	Lachnospira_multipara_ATCC_19207 WP_027430851.1 MULTISPECIES_ 50S ribosomal protein L3 [Lachnospira]	Maledivibacter_halophilus_M1 WP_079488404.1 50S ribosomal protein L3 [Maledivibacter halophilus]	Mediannikoviicoccus_vaginalis_Marseille-Q5883 WP_237037268.1 50S ribosomal protein L3 [Mediannikoviicoccus vaginalis]	Metaclostridioides_mangenotii_DSM_1289 WP_209457765.1 50S ribosomal protein L3 [Metaclostridioides mangenotii]	Paeniclostridium_ghonii_NCTR_3900 WP_250672927.1 50S ribosomal protein L3 [Paraclostridium ghonii]	Paraclostridium_bifermentans_ATCC_638 WP_021431503.1 50S ribosomal protein L3 [Paraclostridium bifermentans]	Paraclostridium_dentum_IIB4 WP_021431503.1 50S ribosomal protein L3 [Paraclostridium bifermentans]	Paraclostridium_sordellii_ATCC_9714 WP_021127549.1 50S ribosomal protein L3 [Paraclostridium sordellii]	Paraclostridium_tenue_JCM_6486 WP_147548010.1 MULTISPECIES_ 50S ribosomal protein L3 [Peptostreptococcaceae]	Paramaledivibacter_caminithermalis_DSM_15212 WP_073152040.1 50S ribosomal protein L3 [Paramaledivibacter caminithermalis]	Peptacetobacter_hiranonis_DSM_13275 WP_006440496.1 MULTISPECIES_ 50S ribosomal protein L3 [Peptostreptococcales]	Peptacetobacter_hominis_ZHW00191 WP_142536275.1 50S ribosomal protein L3 [Peptacetobacter hominis]	Peptoanaerobacter_stomatis_ACC19a WP_009524383.1 50S ribosomal protein L3 [Peptoanaerobacter stomatis]	Peptoclostridium_acidaminophilum_al-2 WP_084480864.1 50S ribosomal protein L3 [Peptoclostridium acidaminophilum]	Peptoclostridium_litorale_DSM_5388 WP_074210111.1 50S ribosomal protein L3 [Peptoclostridium litorale]	Peptostreptococcus_anaerobius_653-L WP_002844235.1 MULTISPECIES_ 50S ribosomal protein L3 [Peptostreptococcus]	Peptostreptococcus_canis_DSM_27025 WP_185624408.1 50S ribosomal protein L3 [Peptostreptococcus canis]	Peptostreptococcus_faecalis_Marseille-P4308 WP_101773936.1 50S ribosomal protein L3 [Peptostreptococcus faecalis]	Peptostreptococcus_russellii_RT-10B WP_106777008.1 50S ribosomal protein L3 [Peptostreptococcus russellii]	Peptostreptococcus_stomatis_DSM_17678 WP_007791586.1 50S ribosomal protein L3 [Peptostreptococcus stomatis]	Proteocatella_sphenisci_DSM_23131 WP_028830012.1 50S ribosomal protein L3 [Proteocatella sphenisci]	Romboutsia_faecis_NSJ-18 WP_153973100.1 50S ribosomal protein L3 [Romboutsia faecis]	Romboutsia_hominis_MT17 WP_092921792.1 MULTISPECIES_ 50S ribosomal protein L3 [Romboutsia]	Romboutsia_ilealis_CRIB WP_071119043.1 MULTISPECIES_ 50S ribosomal protein L3 [Romboutsia]	Romboutsia_lituseburensis_DSM_797 WP_092727860.1 50S ribosomal protein L3 [Romboutsia lituseburensis]	Romboutsia_maritimum_CCRI-22766 WP_095406325.1 50S ribosomal protein L3 [Romboutsia maritimum]	Romboutsia_sedimentorum_RC002 WP_026899712.1 50S ribosomal protein L3 [Romboutsia sedimentorum]	Romboutsia_timonensis_Marseille-P326 WP_071119043.1 MULTISPECIES_ 50S ribosomal protein L3 [Romboutsia]	Romboutsia_weinsteinii_CCRI-19649 WP_116041566.1 50S ribosomal protein L3 [Romboutsia weinsteinii]	Tepidibacter_formicigenes_DSM_15518 WP_072889598.1 50S ribosomal protein L3 [Tepidibacter formicigenes]	Tepidibacter_mesophilus_JCM_16806 WP_099191133.1 50S ribosomal protein L3 [Tepidibacter mesophilus]	Tepidibacter_thalassicus_DSM_15285 WP_072726081.1 50S ribosomal protein L3 [Tepidibacter thalassicus]	Terrisporobacter_glycolicus_DSM_1288 WP_018590367.1 50S ribosomal protein L3 [Terrisporobacter glycolicus]	Terrisporobacter_hibernicus_MCA3 WP_074920365.1 MULTISPECIES_ 50S ribosomal protein L3 [Terrisporobacter]	Terrisporobacter_mayombei_DSM_6539 WP_228106564.1 50S ribosomal protein L3 [Terrisporobacter mayombei]	Terrisporobacter_othiniensis_08-306576 WP_039680347.1 MULTISPECIES_ 50S ribosomal protein L3 [Terrisporobacter]
OG0000599	Acetoanaerobium_noterae_ATCC_35199 WP_013362411.1 MULTISPECIES_ 30S ribosomal protein S10 [Acetoanaerobium]	Acetoanaerobium_sticklandii_DSM_519 WP_013362411.1 MULTISPECIES_ 30S ribosomal protein S10 [Acetoanaerobium]	Alkalithermobacter_paradoxus_DSM_7309 WP_066067326.1 MULTISPECIES_ 30S ribosomal protein S10 [Alkalithermobacter]	Alkalithermobacter_thermoalcaliphilus_JW-YL-7 WP_066067326.1 MULTISPECIES_ 30S ribosomal protein S10 [Alkalithermobacter]	Asaccharospora_irregularis_DSM_2635 WP_073127032.1 30S ribosomal protein S10 [Asaccharospora irregularis]	Clostridioides_difficile_DSM_1296 WP_003421175.1 MULTISPECIES_ 30S ribosomal protein S10 [Clostridioides]	Clostridium_butyricum_DSM_10702 WP_002582605.1 MULTISPECIES_ 30S ribosomal protein S10 [Clostridium]	Criibacterium_bergeronii_CCR1_22567 WP_068912529.1 30S ribosomal protein S10 [Criibacterium bergeronii]	Eubacterium_yurii_ATCC_43714 WP_005367793.1 30S ribosomal protein S10 [[Eubacterium] yurii]	Faecalimicrobium_dakarense_FF1 WP_042278235.1 MULTISPECIES_ 30S ribosomal protein S10 [Clostridia]	Filifactor_alocis_ATCC_35896 WP_014262841.1 30S ribosomal protein S10 [Filifactor alocis]	Filifactor_villosus_CCUG_46385 WP_379787680.1 30S ribosomal protein S10 [Filifactor villosus]	Intestinibacter_bartlettii_DSM_16795 WP_007285285.1 MULTISPECIES_ 30S ribosomal protein S10 [Clostridia]	Lachnospira_multipara_ATCC_19207 WP_027430852.1 MULTISPECIES_ 30S ribosomal protein S10 [Lachnospira]	Maledivibacter_halophilus_M1 WP_079488403.1 30S ribosomal protein S10 [Maledivibacter halophilus]	Mediannikoviicoccus_vaginalis_Marseille-Q5883 WP_237037267.1 30S ribosomal protein S10 [Mediannikoviicoccus vaginalis]	Metaclostridioides_mangenotii_DSM_1289 WP_027700852.1 30S ribosomal protein S10 [Metaclostridioides mangenotii]	Paeniclostridium_ghonii_NCTR_3900 WP_250672928.1 30S ribosomal protein S10 [Paraclostridium ghonii]	Paraclostridium_bifermentans_ATCC_638 WP_021431502.1 MULTISPECIES_ 30S ribosomal protein S10 [Clostridia]	Paraclostridium_dentum_IIB4 WP_021431502.1 MULTISPECIES_ 30S ribosomal protein S10 [Clostridia]	Paraclostridium_sordellii_ATCC_9714 WP_021122002.1 30S ribosomal protein S10 [Paraclostridium sordellii]	Paraclostridium_tenue_JCM_6486 WP_147548011.1 MULTISPECIES_ 30S ribosomal protein S10 [Peptostreptococcaceae]	Paramaledivibacter_caminithermalis_DSM_15212 WP_073152043.1 30S ribosomal protein S10 [Paramaledivibacter caminithermalis]	Peptacetobacter_hiranonis_DSM_13275 WP_006440495.1 MULTISPECIES_ 30S ribosomal protein S10 [Peptostreptococcales]	Peptacetobacter_hominis_ZHW00191 WP_054268679.1 MULTISPECIES_ 30S ribosomal protein S10 [Peptostreptococcaceae]	Peptoanaerobacter_stomatis_ACC19a WP_009524384.1 30S ribosomal protein S10 [Peptoanaerobacter stomatis]	Peptoclostridium_acidaminophilum_al-2 WP_025434533.1 30S ribosomal protein S10 [Peptoclostridium acidaminophilum]	Peptoclostridium_litorale_DSM_5388 WP_038267353.1 30S ribosomal protein S10 [Peptoclostridium litorale]	Peptostreptococcus_anaerobius_653-L WP_002844239.1 MULTISPECIES_ 30S ribosomal protein S10 [Peptostreptococcus]	Peptostreptococcus_canis_DSM_27025 WP_091994127.1 MULTISPECIES_ 30S ribosomal protein S10 [Peptostreptococcus]	Peptostreptococcus_faecalis_Marseille-P4308 WP_101773935.1 30S ribosomal protein S10 [Peptostreptococcus faecalis]	Peptostreptococcus_russellii_RT-10B WP_106777009.1 30S ribosomal protein S10 [Peptostreptococcus russellii]	Peptostreptococcus_stomatis_DSM_17678 WP_007791571.1 MULTISPECIES_ 30S ribosomal protein S10 [Peptostreptococcus]	Proteocatella_sphenisci_DSM_23131 WP_028830013.1 30S ribosomal protein S10 [Proteocatella sphenisci]	Romboutsia_faecis_NSJ-18 WP_122641132.1 MULTISPECIES_ 30S ribosomal protein S10 [Romboutsia]	Romboutsia_hominis_MT17 WP_092921790.1 MULTISPECIES_ 30S ribosomal protein S10 [Romboutsia]	Romboutsia_ilealis_CRIB WP_071119044.1 MULTISPECIES_ 30S ribosomal protein S10 [Romboutsia]	Romboutsia_lituseburensis_DSM_797 WP_092727861.1 30S ribosomal protein S10 [Romboutsia lituseburensis]	Romboutsia_maritimum_CCRI-22766 WP_026899713.1 MULTISPECIES_ 30S ribosomal protein S10 [Romboutsia]	Romboutsia_sedimentorum_RC002 WP_026899713.1 MULTISPECIES_ 30S ribosomal protein S10 [Romboutsia]	Romboutsia_timonensis_Marseille-P326 WP_071119044.1 MULTISPECIES_ 30S ribosomal protein S10 [Romboutsia]	Romboutsia_weinsteinii_CCRI-19649 WP_116041564.1 30S ribosomal protein S10 [Romboutsia weinsteinii]	Tepidibacter_formicigenes_DSM_15518 WP_072889595.1 30S ribosomal protein S10 [Tepidibacter formicigenes]	Tepidibacter_mesophilus_JCM_16806 WP_099191131.1 30S ribosomal protein S10 [Tepidibacter mesophilus]	Tepidibacter_thalassicus_DSM_15285 WP_072726082.1 30S ribosomal protein S10 [Tepidibacter thalassicus]	Terrisporobacter_glycolicus_DSM_1288 WP_018590366.1 MULTISPECIES_ 30S ribosomal protein S10 [Peptostreptococcaceae]	Terrisporobacter_hibernicus_MCA3 WP_018590366.1 MULTISPECIES_ 30S ribosomal protein S10 [Peptostreptococcaceae]	Terrisporobacter_mayombei_DSM_6539 WP_018590366.1 MULTISPECIES_ 30S ribosomal protein S10 [Peptostreptococcaceae]	Terrisporobacter_othiniensis_08-306576 WP_018590366.1 MULTISPECIES_ 30S ribosomal protein S10 [Peptostreptococcaceae]
OG0000600	Acetoanaerobium_noterae_ATCC_35199 WP_013362426.1 MULTISPECIES_ 50S ribosomal protein L1 [Acetoanaerobium]	Acetoanaerobium_sticklandii_DSM_519 WP_013362426.1 MULTISPECIES_ 50S ribosomal protein L1 [Acetoanaerobium]	Alkalithermobacter_paradoxus_DSM_7309 WP_079413384.1 50S ribosomal protein L1 [Alkalithermobacter paradoxus]	Alkalithermobacter_thermoalcaliphilus_JW-YL-7 WP_066067299.1 50S ribosomal protein L1 [Alkalithermobacter thermoalcaliphilus]	Asaccharospora_irregularis_DSM_2635 WP_073127435.1 50S ribosomal protein L1 [Asaccharospora irregularis]	Clostridioides_difficile_DSM_1296 WP_009895188.1 50S ribosomal protein L1 [Clostridioides difficile]	Clostridium_butyricum_DSM_10702 WP_002583142.1 MULTISPECIES_ 50S ribosomal protein L1 [Clostridium]	Criibacterium_bergeronii_CCR1_22567 WP_068913731.1 50S ribosomal protein L1 [Criibacterium bergeronii]	Eubacterium_yurii_ATCC_43714 WP_079651249.1 50S ribosomal protein L1 [[Eubacterium] yurii]	Faecalimicrobium_dakarense_FF1 WP_042278207.1 50S ribosomal protein L1 [[Clostridium] dakarense]	Filifactor_alocis_ATCC_35896 WP_014262846.1 50S ribosomal protein L1 [Filifactor alocis]	Filifactor_villosus_CCUG_46385 WP_379787580.1 50S ribosomal protein L1 [Filifactor villosus]	Intestinibacter_bartlettii_DSM_16795 WP_007285276.1 50S ribosomal protein L1 [Intestinibacter bartlettii]	Lachnospira_multipara_ATCC_19207 WP_034209983.1 MULTISPECIES_ 50S ribosomal protein L1 [Lachnospira]	Maledivibacter_halophilus_M1 WP_079496069.1 50S ribosomal protein L1 [Maledivibacter halophilus]	Mediannikoviicoccus_vaginalis_Marseille-Q5883 WP_237036561.1 50S ribosomal protein L1 [Mediannikoviicoccus vaginalis]	Metaclostridioides_mangenotii_DSM_1289 WP_209457395.1 50S ribosomal protein L1 [Metaclostridioides mangenotii]	Paeniclostridium_ghonii_NCTR_3900 WP_250672935.1 50S ribosomal protein L1 [Paraclostridium ghonii]	Paraclostridium_bifermentans_ATCC_638 WP_021431492.1 50S ribosomal protein L1 [Paraclostridium bifermentans]	Paraclostridium_dentum_IIB4 WP_220797543.1 50S ribosomal protein L1 [Paraclostridium bifermentans]	Paraclostridium_sordellii_ATCC_9714 WP_021127527.1 50S ribosomal protein L1 [Paraclostridium sordellii]	Paraclostridium_tenue_JCM_6486 WP_346047067.1 50S ribosomal protein L1 [Paraclostridium tenue]	Paramaledivibacter_caminithermalis_DSM_15212 WP_073152684.1 50S ribosomal protein L1 [Paramaledivibacter caminithermalis]	Peptacetobacter_hiranonis_DSM_13275 WP_006440486.1 MULTISPECIES_ 50S ribosomal protein L1 [Peptostreptococcales]	Peptacetobacter_hominis_ZHW00191 WP_142536268.1 50S ribosomal protein L1 [Peptacetobacter hominis]	Peptoanaerobacter_stomatis_ACC19a WP_009524779.1 50S ribosomal protein L1 [Peptoanaerobacter stomatis]	Peptoclostridium_acidaminophilum_al-2 WP_025434524.1 50S ribosomal protein L1 [Peptoclostridium acidaminophilum]	Peptoclostridium_litorale_DSM_5388 WP_038267376.1 50S ribosomal protein L1 [Peptoclostridium litorale]	Peptostreptococcus_anaerobius_653-L WP_002842947.1 MULTISPECIES_ 50S ribosomal protein L1 [Peptostreptococcus]	Peptostreptococcus_canis_DSM_27025 WP_185624461.1 50S ribosomal protein L1 [Peptostreptococcus canis]	Peptostreptococcus_faecalis_Marseille-P4308 WP_101773594.1 50S ribosomal protein L1 [Peptostreptococcus faecalis]	Peptostreptococcus_russellii_RT-10B WP_106777204.1 50S ribosomal protein L1 [Peptostreptococcus russellii]	Peptostreptococcus_stomatis_DSM_17678 WP_007787998.1 50S ribosomal protein L1 [Peptostreptococcus stomatis]	Proteocatella_sphenisci_DSM_23131 WP_028829154.1 50S ribosomal protein L1 [Proteocatella sphenisci]	Romboutsia_faecis_NSJ-18 WP_153973136.1 50S ribosomal protein L1 [Romboutsia faecis]	Romboutsia_hominis_MT17 WP_092921771.1 MULTISPECIES_ 50S ribosomal protein L1 [Romboutsia]	Romboutsia_ilealis_CRIB WP_180702538.1 50S ribosomal protein L1 [Romboutsia ilealis]	Romboutsia_lituseburensis_DSM_797 WP_092727871.1 50S ribosomal protein L1 [Romboutsia lituseburensis]	Romboutsia_maritimum_CCRI-22766 WP_095406061.1 50S ribosomal protein L1 [Romboutsia maritimum]	Romboutsia_sedimentorum_RC002 WP_284133797.1 50S ribosomal protein L1 [Romboutsia sedimentorum]	Romboutsia_timonensis_Marseille-P326 WP_071119052.1 50S ribosomal protein L1 [Romboutsia timonensis]	Romboutsia_weinsteinii_CCRI-19649 WP_094369551.1 50S ribosomal protein L1 [Romboutsia weinsteinii]	Tepidibacter_formicigenes_DSM_15518 WP_072889905.1 50S ribosomal protein L1 [Tepidibacter formicigenes]	Tepidibacter_mesophilus_JCM_16806 WP_099191111.1 50S ribosomal protein L1 [Tepidibacter mesophilus]	Tepidibacter_thalassicus_DSM_15285 WP_072726399.1 50S ribosomal protein L1 [Tepidibacter thalassicus]	Terrisporobacter_glycolicus_DSM_1288 WP_018590905.1 50S ribosomal protein L1 [Terrisporobacter glycolicus]	Terrisporobacter_hibernicus_MCA3 WP_074920430.1 MULTISPECIES_ 50S ribosomal protein L1 [Terrisporobacter]	Terrisporobacter_mayombei_DSM_6539 WP_228106571.1 50S ribosomal protein L1 [Terrisporobacter mayombei]	Terrisporobacter_othiniensis_08-306576 WP_039679386.1 MULTISPECIES_ 50S ribosomal protein L1 [Terrisporobacter]
OG0000601	Acetoanaerobium_noterae_ATCC_35199 WP_013362430.1 MULTISPECIES_ 50S ribosomal protein L33 [Acetoanaerobium]	Acetoanaerobium_sticklandii_DSM_519 WP_013362430.1 MULTISPECIES_ 50S ribosomal protein L33 [Acetoanaerobium]	Alkalithermobacter_paradoxus_DSM_7309 WP_079413392.1 50S ribosomal protein L33 [Alkalithermobacter paradoxus]	Alkalithermobacter_thermoalcaliphilus_JW-YL-7 WP_066067289.1 50S ribosomal protein L33 [Alkalithermobacter thermoalcaliphilus]	Asaccharospora_irregularis_DSM_2635 WP_003421192.1 MULTISPECIES_ 50S ribosomal protein L33 [Peptostreptococcaceae]	Clostridioides_difficile_DSM_1296 WP_003421192.1 MULTISPECIES_ 50S ribosomal protein L33 [Peptostreptococcaceae]	Clostridium_butyricum_DSM_10702 WP_002583138.1 MULTISPECIES_ 50S ribosomal protein L33 [Clostridium]	Criibacterium_bergeronii_CCR1_22567 WP_068913737.1 50S ribosomal protein L33 [Criibacterium bergeronii]	Eubacterium_yurii_ATCC_43714 WP_005366125.1 MULTISPECIES_ 50S ribosomal protein L33 [Peptoanaerobacter]	Faecalimicrobium_dakarense_FF1 WP_003421192.1 MULTISPECIES_ 50S ribosomal protein L33 [Peptostreptococcaceae]	Filifactor_alocis_ATCC_35896 WP_014262850.1 50S ribosomal protein L33 [Filifactor alocis]	Filifactor_villosus_CCUG_46385 WP_379787576.1 50S ribosomal protein L33 [Filifactor villosus]	Intestinibacter_bartlettii_DSM_16795 WP_007285272.1 50S ribosomal protein L33 [Intestinibacter bartlettii]	Lachnospira_multipara_ATCC_19207 WP_027430873.1 MULTISPECIES_ 50S ribosomal protein L33 [Lachnospira]	Maledivibacter_halophilus_M1 WP_079496065.1 50S ribosomal protein L33 [Maledivibacter halophilus]	Mediannikoviicoccus_vaginalis_Marseille-Q5883 WP_237036565.1 50S ribosomal protein L33 [Mediannikoviicoccus vaginalis]	Metaclostridioides_mangenotii_DSM_1289 WP_024621613.1 50S ribosomal protein L33 [Metaclostridioides mangenotii]	Paeniclostridium_ghonii_NCTR_3900 WP_021121979.1 MULTISPECIES_ 50S ribosomal protein L33 [Peptostreptococcaceae]	Paraclostridium_bifermentans_ATCC_638 WP_021121979.1 MULTISPECIES_ 50S ribosomal protein L33 [Peptostreptococcaceae]	Paraclostridium_dentum_IIB4 WP_021121979.1 MULTISPECIES_ 50S ribosomal protein L33 [Peptostreptococcaceae]	Paraclostridium_sordellii_ATCC_9714 WP_021121979.1 MULTISPECIES_ 50S ribosomal protein L33 [Peptostreptococcaceae]	Paraclostridium_tenue_JCM_6486 WP_021121979.1 MULTISPECIES_ 50S ribosomal protein L33 [Peptostreptococcaceae]	Paramaledivibacter_caminithermalis_DSM_15212 WP_073152695.1 50S ribosomal protein L33 [Paramaledivibacter caminithermalis]	Peptacetobacter_hiranonis_DSM_13275 WP_006440482.1 MULTISPECIES_ 50S ribosomal protein L33 [Peptostreptococcales]	Peptacetobacter_hominis_ZHW00191 WP_006440482.1 MULTISPECIES_ 50S ribosomal protein L33 [Peptostreptococcales]	Peptoanaerobacter_stomatis_ACC19a WP_005366125.1 50S ribosomal protein L33 [Peptoanaerobacter stomatis]	Peptoclostridium_acidaminophilum_al-2 WP_025434520.1 MULTISPECIES_ 50S ribosomal protein L33 [Peptoclostridium]	Peptoclostridium_litorale_DSM_5388 WP_038267387.1 50S ribosomal protein L33 [Peptoclostridium litorale]	Peptostreptococcus_anaerobius_653-L WP_002843084.1 MULTISPECIES_ 50S ribosomal protein L33 [Peptostreptococcus]	Peptostreptococcus_canis_DSM_27025 WP_185624478.1 50S ribosomal protein L33 [Peptostreptococcus canis]	Peptostreptococcus_faecalis_Marseille-P4308 WP_101773590.1 50S ribosomal protein L33 [Peptostreptococcus faecalis]	Peptostreptococcus_russellii_RT-10B WP_106777200.1 MULTISPECIES_ 50S ribosomal protein L33 [Peptostreptococcus]	Peptostreptococcus_stomatis_DSM_17678 WP_007787992.1 MULTISPECIES_ 50S ribosomal protein L33 [Peptostreptococcus]	Proteocatella_sphenisci_DSM_23131 WP_028829158.1 50S ribosomal protein L33 [Proteocatella sphenisci]	Romboutsia_faecis_NSJ-18 WP_003421192.1 MULTISPECIES_ 50S ribosomal protein L33 [Peptostreptococcaceae]	Romboutsia_hominis_MT17 WP_092921766.1 MULTISPECIES_ 50S ribosomal protein L33 [Romboutsia]	Romboutsia_ilealis_CRIB WP_071119055.1 MULTISPECIES_ 50S ribosomal protein L33 [Romboutsia]	Romboutsia_lituseburensis_DSM_797 WP_003421192.1 MULTISPECIES_ 50S ribosomal protein L33 [Peptostreptococcaceae]	Romboutsia_maritimum_CCRI-22766 WP_003421192.1 MULTISPECIES_ 50S ribosomal protein L33 [Peptostreptococcaceae]	Romboutsia_sedimentorum_RC002 WP_021121979.1 MULTISPECIES_ 50S ribosomal protein L33 [Peptostreptococcaceae]	Romboutsia_timonensis_Marseille-P326 WP_071119055.1 MULTISPECIES_ 50S ribosomal protein L33 [Romboutsia]	Romboutsia_weinsteinii_CCRI-19649 WP_003421192.1 MULTISPECIES_ 50S ribosomal protein L33 [Peptostreptococcaceae]	Tepidibacter_formicigenes_DSM_15518 WP_072889911.1 50S ribosomal protein L33 [Tepidibacter formicigenes]	Tepidibacter_mesophilus_JCM_16806 WP_099191103.1 MULTISPECIES_ 50S ribosomal protein L33 [Tepidibacter]	Tepidibacter_thalassicus_DSM_15285 WP_072726405.1 50S ribosomal protein L33 [Tepidibacter thalassicus]	Terrisporobacter_glycolicus_DSM_1288 WP_018590901.1 MULTISPECIES_ 50S ribosomal protein L33 [Clostridia]	Terrisporobacter_hibernicus_MCA3 WP_018590901.1 MULTISPECIES_ 50S ribosomal protein L33 [Clostridia]	Terrisporobacter_mayombei_DSM_6539 WP_018590901.1 MULTISPECIES_ 50S ribosomal protein L33 [Clostridia]	Terrisporobacter_othiniensis_08-306576 WP_018590901.1 MULTISPECIES_ 50S ribosomal protein L33 [Clostridia]
OG0000602	Acetoanaerobium_noterae_ATCC_35199 WP_013362758.1 MULTISPECIES_ MBL fold metallo-hydrolase [Acetoanaerobium]	Acetoanaerobium_sticklandii_DSM_519 WP_013362758.1 MULTISPECIES_ MBL fold metallo-hydrolase [Acetoanaerobium]	Alkalithermobacter_paradoxus_DSM_7309 WP_079412644.1 MBL fold metallo-hydrolase [Alkalithermobacter paradoxus]	Alkalithermobacter_thermoalcaliphilus_JW-YL-7 WP_066072053.1 MBL fold metallo-hydrolase [Alkalithermobacter thermoalcaliphilus]	Asaccharospora_irregularis_DSM_2635 WP_073124159.1 MBL fold metallo-hydrolase [Asaccharospora irregularis]	Clostridioides_difficile_DSM_1296 WP_003435698.1 MBL fold metallo-hydrolase [Clostridioides difficile]	Clostridium_butyricum_DSM_10702 WP_033127488.1 MBL fold metallo-hydrolase [Clostridium butyricum]	Criibacterium_bergeronii_CCR1_22567 WP_068912616.1 MBL fold metallo-hydrolase [Criibacterium bergeronii]	Eubacterium_yurii_ATCC_43714 WP_079652319.1 MBL fold metallo-hydrolase [[Eubacterium] yurii]	Faecalimicrobium_dakarense_FF1 WP_042277441.1 MBL fold metallo-hydrolase [[Clostridium] dakarense]	Filifactor_alocis_ATCC_35896 WP_014262481.1 MBL fold metallo-hydrolase [Filifactor alocis]	Filifactor_villosus_CCUG_46385 WP_379787025.1 MBL fold metallo-hydrolase [Filifactor villosus]	Intestinibacter_bartlettii_DSM_16795 WP_007285231.1 MBL fold metallo-hydrolase [Intestinibacter bartlettii]	Lachnospira_multipara_ATCC_19207 WP_027430707.1 MBL fold metallo-hydrolase [Lachnospira multipara]	Maledivibacter_halophilus_M1 WP_079495438.1 MBL fold metallo-hydrolase [Maledivibacter halophilus]	Mediannikoviicoccus_vaginalis_Marseille-Q5883 WP_237037023.1 MBL fold metallo-hydrolase [Mediannikoviicoccus vaginalis]	Metaclostridioides_mangenotii_DSM_1289 WP_209457409.1 MBL fold metallo-hydrolase [Metaclostridioides mangenotii]	Paeniclostridium_ghonii_NCTR_3900 WP_250673340.1 MBL fold metallo-hydrolase [Paraclostridium ghonii]	Paraclostridium_bifermentans_ATCC_638 WP_021434319.1 MBL fold metallo-hydrolase [Paraclostridium bifermentans]	Paraclostridium_dentum_IIB4 WP_021434319.1 MBL fold metallo-hydrolase [Paraclostridium bifermentans]	Paraclostridium_sordellii_ATCC_9714 WP_057545817.1 MBL fold metallo-hydrolase [Paraclostridium sordellii]	Paraclostridium_tenue_JCM_6486 WP_346045639.1 MBL fold metallo-hydrolase [Paraclostridium tenue]	Paramaledivibacter_caminithermalis_DSM_15212 WP_073148816.1 MBL fold metallo-hydrolase [Paramaledivibacter caminithermalis]	Peptacetobacter_hiranonis_DSM_13275 WP_006440991.1 MULTISPECIES_ MBL fold metallo-hydrolase [Peptostreptococcales]	Peptacetobacter_hominis_ZHW00191 WP_142536023.1 MBL fold metallo-hydrolase [Peptacetobacter hominis]	Peptoanaerobacter_stomatis_ACC19a WP_009525082.1 MBL fold metallo-hydrolase [Peptoanaerobacter stomatis]	Peptoclostridium_acidaminophilum_al-2 WP_025436388.1 MBL fold metallo-hydrolase [Peptoclostridium acidaminophilum]	Peptoclostridium_litorale_DSM_5388 WP_038262178.1 MBL fold metallo-hydrolase [Peptoclostridium litorale]	Peptostreptococcus_anaerobius_653-L WP_002842946.1 MBL fold metallo-hydrolase [Peptostreptococcus anaerobius]	Peptostreptococcus_canis_DSM_27025 WP_185624861.1 MBL fold metallo-hydrolase [Peptostreptococcus canis]	Peptostreptococcus_faecalis_Marseille-P4308 WP_101773875.1 MBL fold metallo-hydrolase [Peptostreptococcus faecalis]	Peptostreptococcus_russellii_RT-10B WP_106777159.1 MBL fold metallo-hydrolase [Peptostreptococcus russellii]	Peptostreptococcus_stomatis_DSM_17678 WP_007791350.1 MBL fold metallo-hydrolase [Peptostreptococcus stomatis]	Proteocatella_sphenisci_DSM_23131 WP_028828808.1 MBL fold metallo-hydrolase [Proteocatella sphenisci]	Romboutsia_faecis_NSJ-18 WP_153972769.1 MBL fold metallo-hydrolase [Romboutsia faecis]	Romboutsia_hominis_MT17 WP_092921643.1 MULTISPECIES_ MBL fold metallo-hydrolase [Romboutsia]	Romboutsia_ilealis_CRIB WP_180702471.1 MULTISPECIES_ MBL fold metallo-hydrolase [Romboutsia]	Romboutsia_lituseburensis_DSM_797 WP_092727489.1 MBL fold metallo-hydrolase [Romboutsia lituseburensis]	Romboutsia_maritimum_CCRI-22766 WP_095404443.1 MBL fold metallo-hydrolase [Romboutsia maritimum]	Romboutsia_sedimentorum_RC002 WP_026899797.1 MBL fold metallo-hydrolase [Romboutsia sedimentorum]	Romboutsia_timonensis_Marseille-P326 WP_071118883.1 MBL fold metallo-hydrolase [Romboutsia timonensis]	Romboutsia_weinsteinii_CCRI-19649 WP_094369344.1 MBL fold metallo-hydrolase [Romboutsia weinsteinii]	Tepidibacter_formicigenes_DSM_15518 WP_072888348.1 MBL fold metallo-hydrolase [Tepidibacter formicigenes]	Tepidibacter_mesophilus_JCM_16806 WP_099189631.1 MBL fold metallo-hydrolase [Tepidibacter mesophilus]	Tepidibacter_thalassicus_DSM_15285 WP_072726440.1 MBL fold metallo-hydrolase [Tepidibacter thalassicus]	Terrisporobacter_glycolicus_DSM_1288 WP_018590101.1 MBL fold metallo-hydrolase [Terrisporobacter glycolicus]	Terrisporobacter_hibernicus_MCA3 WP_228417313.1 MULTISPECIES_ MBL fold metallo-hydrolase [Terrisporobacter]	Terrisporobacter_mayombei_DSM_6539 WP_228106390.1 MBL fold metallo-hydrolase [Terrisporobacter mayombei]	Terrisporobacter_othiniensis_08-306576 WP_039679978.1 MULTISPECIES_ MBL fold metallo-hydrolase [Terrisporobacter]
OG0000603	Acetoanaerobium_noterae_ATCC_35199 WP_013362775.1 MULTISPECIES_ 30S ribosomal protein S18 [Acetoanaerobium]	Acetoanaerobium_sticklandii_DSM_519 WP_013362775.1 MULTISPECIES_ 30S ribosomal protein S18 [Acetoanaerobium]	Alkalithermobacter_paradoxus_DSM_7309 WP_079412673.1 30S ribosomal protein S18 [Alkalithermobacter paradoxus]	Alkalithermobacter_thermoalcaliphilus_JW-YL-7 WP_066072090.1 30S ribosomal protein S18 [Alkalithermobacter thermoalcaliphilus]	Asaccharospora_irregularis_DSM_2635 WP_073124128.1 30S ribosomal protein S18 [Asaccharospora irregularis]	Clostridioides_difficile_DSM_1296 WP_003420527.1 MULTISPECIES_ 30S ribosomal protein S18 [Clostridioides]	Clostridium_butyricum_DSM_10702 WP_002582840.1 MULTISPECIES_ 30S ribosomal protein S18 [Clostridium]	Criibacterium_bergeronii_CCR1_22567 WP_068913872.1 30S ribosomal protein S18 [Criibacterium bergeronii]	Eubacterium_yurii_ATCC_43714 WP_079651442.1 30S ribosomal protein S18 [[Eubacterium] yurii]	Faecalimicrobium_dakarense_FF1 WP_042277459.1 MULTISPECIES_ 30S ribosomal protein S18 [Peptostreptococcaceae]	Filifactor_alocis_ATCC_35896 WP_014263206.1 30S ribosomal protein S18 [Filifactor alocis]	Filifactor_villosus_CCUG_46385 WP_379787261.1 30S ribosomal protein S18 [Filifactor villosus]	Intestinibacter_bartlettii_DSM_16795 WP_007285221.1 MULTISPECIES_ 30S ribosomal protein S18 [Clostridia]	Lachnospira_multipara_ATCC_19207 WP_027431009.1 MULTISPECIES_ 30S ribosomal protein S18 [Lachnospira]	Maledivibacter_halophilus_M1 WP_079495408.1 30S ribosomal protein S18 [Maledivibacter halophilus]	Mediannikoviicoccus_vaginalis_Marseille-Q5883 WP_237036653.1 30S ribosomal protein S18 [Mediannikoviicoccus vaginalis]	Metaclostridioides_mangenotii_DSM_1289 WP_024621604.1 30S ribosomal protein S18 [Metaclostridioides mangenotii]	Paeniclostridium_ghonii_NCTR_3900 WP_021127409.1 MULTISPECIES_ 30S ribosomal protein S18 [Peptostreptococcaceae]	Paraclostridium_bifermentans_ATCC_638 WP_021127409.1 MULTISPECIES_ 30S ribosomal protein S18 [Peptostreptococcaceae]	Paraclostridium_dentum_IIB4 WP_021127409.1 MULTISPECIES_ 30S ribosomal protein S18 [Peptostreptococcaceae]	Paraclostridium_sordellii_ATCC_9714 WP_021127409.1 MULTISPECIES_ 30S ribosomal protein S18 [Peptostreptococcaceae]	Paraclostridium_tenue_JCM_6486 WP_021127409.1 MULTISPECIES_ 30S ribosomal protein S18 [Peptostreptococcaceae]	Paramaledivibacter_caminithermalis_DSM_15212 WP_073148859.1 30S ribosomal protein S18 [Paramaledivibacter caminithermalis]	Peptacetobacter_hiranonis_DSM_13275 WP_040410706.1 MULTISPECIES_ 30S ribosomal protein S18 [Peptostreptococcales]	Peptacetobacter_hominis_ZHW00191 WP_040410706.1 MULTISPECIES_ 30S ribosomal protein S18 [Peptostreptococcales]	Peptoanaerobacter_stomatis_ACC19a WP_009524296.1 30S ribosomal protein S18 [Peptoanaerobacter stomatis]	Peptoclostridium_acidaminophilum_al-2 WP_025436410.1 30S ribosomal protein S18 [Peptoclostridium acidaminophilum]	Peptoclostridium_litorale_DSM_5388 WP_038262240.1 30S ribosomal protein S18 [Peptoclostridium litorale]	Peptostreptococcus_anaerobius_653-L WP_002843026.1 MULTISPECIES_ 30S ribosomal protein S18 [Peptostreptococcus]	Peptostreptococcus_canis_DSM_27025 WP_185624869.1 30S ribosomal protein S18 [Peptostreptococcus canis]	Peptostreptococcus_faecalis_Marseille-P4308 WP_101773882.1 30S ribosomal protein S18 [Peptostreptococcus faecalis]	Peptostreptococcus_russellii_RT-10B WP_106777152.1 MULTISPECIES_ 30S ribosomal protein S18 [Peptostreptococcus]	Peptostreptococcus_stomatis_DSM_17678 WP_007791339.1 30S ribosomal protein S18 [Peptostreptococcus stomatis]	Proteocatella_sphenisci_DSM_23131 WP_028829925.1 30S ribosomal protein S18 [Proteocatella sphenisci]	Romboutsia_faecis_NSJ-18 WP_095405516.1 MULTISPECIES_ 30S ribosomal protein S18 [Romboutsia]	Romboutsia_hominis_MT17 WP_092921665.1 MULTISPECIES_ 30S ribosomal protein S18 [Romboutsia]	Romboutsia_ilealis_CRIB WP_071118875.1 MULTISPECIES_ 30S ribosomal protein S18 [Romboutsia]	Romboutsia_lituseburensis_DSM_797 WP_071118875.1 MULTISPECIES_ 30S ribosomal protein S18 [Peptostreptococcaceae]	Romboutsia_maritimum_CCRI-22766 WP_095405516.1 MULTISPECIES_ 30S ribosomal protein S18 [Romboutsia]	Romboutsia_sedimentorum_RC002 WP_026899786.1 30S ribosomal protein S18 [Romboutsia sedimentorum]	Romboutsia_timonensis_Marseille-P326 WP_071118875.1 MULTISPECIES_ 30S ribosomal protein S18 [Romboutsia]	Romboutsia_weinsteinii_CCRI-19649 WP_042277459.1 MULTISPECIES_ 30S ribosomal protein S18 [Peptostreptococcaceae]	Tepidibacter_formicigenes_DSM_15518 WP_072888739.1 30S ribosomal protein S18 [Tepidibacter formicigenes]	Tepidibacter_mesophilus_JCM_16806 WP_099189704.1 30S ribosomal protein S18 [Tepidibacter mesophilus]	Tepidibacter_thalassicus_DSM_15285 WP_072725282.1 30S ribosomal protein S18 [Tepidibacter thalassicus]	Terrisporobacter_glycolicus_DSM_1288 WP_018590090.1 MULTISPECIES_ 30S ribosomal protein S18 [Clostridia]	Terrisporobacter_hibernicus_MCA3 WP_018590090.1 MULTISPECIES_ 30S ribosomal protein S18 [Terrisporobacter]	Terrisporobacter_mayombei_DSM_6539 WP_018590090.1 MULTISPECIES_ 30S ribosomal protein S18 [Terrisporobacter]	Terrisporobacter_othiniensis_08-306576 WP_018590090.1 MULTISPECIES_ 30S ribosomal protein S18 [Terrisporobacter]
OG0000604	Acetoanaerobium_noterae_ATCC_35199 WP_013362777.1 MULTISPECIES_ 30S ribosomal protein S6 [Acetoanaerobium]	Acetoanaerobium_sticklandii_DSM_519 WP_013362777.1 MULTISPECIES_ 30S ribosomal protein S6 [Acetoanaerobium]	Alkalithermobacter_paradoxus_DSM_7309 WP_079412677.1 30S ribosomal protein S6 [Alkalithermobacter paradoxus]	Alkalithermobacter_thermoalcaliphilus_JW-YL-7 WP_066072097.1 30S ribosomal protein S6 [Alkalithermobacter thermoalcaliphilus]	Asaccharospora_irregularis_DSM_2635 WP_073124125.1 30S ribosomal protein S6 [Asaccharospora irregularis]	Clostridioides_difficile_DSM_1296 WP_003420522.1 MULTISPECIES_ 30S ribosomal protein S6 [Clostridioides]	Clostridium_butyricum_DSM_10702 WP_002582838.1 MULTISPECIES_ 30S ribosomal protein S6 [Clostridium]	Criibacterium_bergeronii_CCR1_22567 WP_068913870.1 30S ribosomal protein S6 [Criibacterium bergeronii]	Eubacterium_yurii_ATCC_43714 WP_079651444.1 30S ribosomal protein S6 [[Eubacterium] yurii]	Faecalimicrobium_dakarense_FF1 WP_042277465.1 MULTISPECIES_ 30S ribosomal protein S6 [Clostridia]	Filifactor_alocis_ATCC_35896 WP_014263204.1 30S ribosomal protein S6 [Filifactor alocis]	Filifactor_villosus_CCUG_46385 WP_379787258.1 30S ribosomal protein S6 [Filifactor villosus]	Intestinibacter_bartlettii_DSM_16795 WP_007285219.1 30S ribosomal protein S6 [Intestinibacter bartlettii]	Lachnospira_multipara_ATCC_19207 WP_027431011.1 MULTISPECIES_ 30S ribosomal protein S6 [Lachnospira]	Maledivibacter_halophilus_M1 WP_079495405.1 30S ribosomal protein S6 [Maledivibacter halophilus]	Mediannikoviicoccus_vaginalis_Marseille-Q5883 WP_237036655.1 30S ribosomal protein S6 [Mediannikoviicoccus vaginalis]	Metaclostridioides_mangenotii_DSM_1289 WP_024621606.1 30S ribosomal protein S6 [Metaclostridioides mangenotii]	Paeniclostridium_ghonii_NCTR_3900 WP_250674704.1 30S ribosomal protein S6 [Paraclostridium ghonii]	Paraclostridium_bifermentans_ATCC_638 WP_021428006.1 MULTISPECIES_ 30S ribosomal protein S6 [Paraclostridium]	Paraclostridium_dentum_IIB4 WP_021428006.1 MULTISPECIES_ 30S ribosomal protein S6 [Paraclostridium]	Paraclostridium_sordellii_ATCC_9714 WP_021127039.1 30S ribosomal protein S6 [Paraclostridium sordellii]	Paraclostridium_tenue_JCM_6486 WP_147547631.1 MULTISPECIES_ 30S ribosomal protein S6 [Peptostreptococcaceae]	Paramaledivibacter_caminithermalis_DSM_15212 WP_073148863.1 30S ribosomal protein S6 [Paramaledivibacter caminithermalis]	Peptacetobacter_hiranonis_DSM_13275 WP_006440970.1 MULTISPECIES_ 30S ribosomal protein S6 [Peptostreptococcales]	Peptacetobacter_hominis_ZHW00191 WP_142536039.1 30S ribosomal protein S6 [Peptacetobacter hominis]	Peptoanaerobacter_stomatis_ACC19a WP_009524298.1 30S ribosomal protein S6 [Peptoanaerobacter stomatis]	Peptoclostridium_acidaminophilum_al-2 WP_025436412.1 30S ribosomal protein S6 [Peptoclostridium acidaminophilum]	Peptoclostridium_litorale_DSM_5388 WP_038262246.1 30S ribosomal protein S6 [Peptoclostridium litorale]	Peptostreptococcus_anaerobius_653-L WP_002842919.1 MULTISPECIES_ 30S ribosomal protein S6 [Peptostreptococcus]	Peptostreptococcus_canis_DSM_27025 WP_185624870.1 30S ribosomal protein S6 [Peptostreptococcus canis]	Peptostreptococcus_faecalis_Marseille-P4308 WP_101773884.1 30S ribosomal protein S6 [Peptostreptococcus faecalis]	Peptostreptococcus_russellii_RT-10B WP_106777150.1 30S ribosomal protein S6 [Peptostreptococcus russellii]	Peptostreptococcus_stomatis_DSM_17678 WP_007791292.1 30S ribosomal protein S6 [Peptostreptococcus stomatis]	Proteocatella_sphenisci_DSM_23131 WP_028829927.1 30S ribosomal protein S6 [Proteocatella sphenisci]	Romboutsia_faecis_NSJ-18 WP_187127979.1 30S ribosomal protein S6 [Romboutsia faecis]	Romboutsia_hominis_MT17 WP_092921669.1 MULTISPECIES_ 30S ribosomal protein S6 [Romboutsia]	Romboutsia_ilealis_CRIB WP_180702482.1 MULTISPECIES_ 30S ribosomal protein S6 [Romboutsia]	Romboutsia_lituseburensis_DSM_797 WP_092727779.1 30S ribosomal protein S6 [Romboutsia lituseburensis]	Romboutsia_maritimum_CCRI-22766 WP_095405514.1 30S ribosomal protein S6 [Romboutsia maritimum]	Romboutsia_sedimentorum_RC002 WP_284133447.1 30S ribosomal protein S6 [Romboutsia sedimentorum]	Romboutsia_timonensis_Marseille-P326 WP_071118873.1 30S ribosomal protein S6 [Romboutsia timonensis]	Romboutsia_weinsteinii_CCRI-19649 WP_116041711.1 30S ribosomal protein S6 [Romboutsia weinsteinii]	Tepidibacter_formicigenes_DSM_15518 WP_072888737.1 30S ribosomal protein S6 [Tepidibacter formicigenes]	Tepidibacter_mesophilus_JCM_16806 WP_099189708.1 30S ribosomal protein S6 [Tepidibacter mesophilus]	Tepidibacter_thalassicus_DSM_15285 WP_072725278.1 30S ribosomal protein S6 [Tepidibacter thalassicus]	Terrisporobacter_glycolicus_DSM_1288 WP_018590088.1 30S ribosomal protein S6 [Terrisporobacter glycolicus]	Terrisporobacter_hibernicus_MCA3 WP_074920230.1 MULTISPECIES_ 30S ribosomal protein S6 [Terrisporobacter]	Terrisporobacter_mayombei_DSM_6539 WP_228106379.1 30S ribosomal protein S6 [Terrisporobacter mayombei]	Terrisporobacter_othiniensis_08-306576 WP_039679967.1 MULTISPECIES_ 30S ribosomal protein S6 [Terrisporobacter]
OG0000605	Acetoanaerobium_noterae_ATCC_35199 WP_013362794.1 MULTISPECIES_ membrane protein insertion efficiency factor YidD [Acetoanaerobium]	Acetoanaerobium_sticklandii_DSM_519 WP_013362794.1 MULTISPECIES_ membrane protein insertion efficiency factor YidD [Acetoanaerobium]	Alkalithermobacter_paradoxus_DSM_7309 WP_079412712.1 membrane protein insertion efficiency factor YidD [Alkalithermobacter paradoxus]	Alkalithermobacter_thermoalcaliphilus_JW-YL-7 WP_066072145.1 membrane protein insertion efficiency factor YidD [Alkalithermobacter thermoalcaliphilus]	Asaccharospora_irregularis_DSM_2635 WP_073124093.1 membrane protein insertion efficiency factor YidD [Asaccharospora irregularis]	Clostridioides_difficile_DSM_1296 WP_003434233.1 membrane protein insertion efficiency factor YidD [Clostridioides difficile]	Clostridium_butyricum_DSM_10702 WP_002582822.1 MULTISPECIES_ membrane protein insertion efficiency factor YidD [Clostridium]	Criibacterium_bergeronii_CCR1_22567 WP_094754375.1 membrane protein insertion efficiency factor YidD [Criibacterium bergeronii]	Eubacterium_yurii_ATCC_43714 WP_079652580.1 membrane protein insertion efficiency factor YidD [[Eubacterium] yurii]	Faecalimicrobium_dakarense_FF1 WP_330362587.1 membrane protein insertion efficiency factor YidD [[Clostridium] dakarense]	Filifactor_alocis_ATCC_35896 WP_014263194.1 membrane protein insertion efficiency factor YidD [Filifactor alocis]	Filifactor_villosus_CCUG_46385 WP_379788051.1 membrane protein insertion efficiency factor YidD [Filifactor villosus]	Intestinibacter_bartlettii_DSM_16795 WP_007285208.1 MULTISPECIES_ membrane protein insertion efficiency factor YidD [Peptostreptococcaceae]	Lachnospira_multipara_ATCC_19207 WP_051195389.1 membrane protein insertion efficiency factor YidD [Lachnospira multipara]	Maledivibacter_halophilus_M1 WP_170917580.1 membrane protein insertion efficiency factor YidD [Maledivibacter halophilus]	Mediannikoviicoccus_vaginalis_Marseille-Q5883 WP_237037031.1 membrane protein insertion efficiency factor YidD [Mediannikoviicoccus vaginalis]	Metaclostridioides_mangenotii_DSM_1289 WP_024621734.1 membrane protein insertion efficiency factor YidD [Metaclostridioides mangenotii]	Paeniclostridium_ghonii_NCTR_3900 WP_331482171.1 membrane protein insertion efficiency factor YidD [Paeniclostridium ghonii]	Paraclostridium_bifermentans_ATCC_638 WP_035118300.1 MULTISPECIES_ membrane protein insertion efficiency factor YidD [Paraclostridium]	Paraclostridium_dentum_IIB4 WP_419743310.1 membrane protein insertion efficiency factor YidD [Paraclostridium dentum]	Paraclostridium_sordellii_ATCC_9714 WP_330367350.1 membrane protein insertion efficiency factor YidD [Paraclostridium sordellii]	Paraclostridium_tenue_JCM_6486 WP_330677287.1 membrane protein insertion efficiency factor YidD [Paeniclostridium hominis]	Paramaledivibacter_caminithermalis_DSM_15212 WP_408633775.1 membrane protein insertion efficiency factor YidD [Paramaledivibacter caminithermalis]	Peptacetobacter_hiranonis_DSM_13275 WP_330360550.1 membrane protein insertion efficiency factor YidD [Peptacetobacter hiranonis]	Peptacetobacter_hominis_ZHW00191 WP_142536052.1 membrane protein insertion efficiency factor YidD [Peptacetobacter hominis]	Peptoanaerobacter_stomatis_ACC19a WP_009526046.1 membrane protein insertion efficiency factor YidD [Peptoanaerobacter stomatis]	Peptoclostridium_acidaminophilum_al-2 WP_025436425.1 membrane protein insertion efficiency factor YidD [Peptoclostridium acidaminophilum]	Peptoclostridium_litorale_DSM_5388 WP_074210107.1 membrane protein insertion efficiency factor YidD [Peptoclostridium litorale]	Peptostreptococcus_anaerobius_653-L WP_002842861.1 MULTISPECIES_ membrane protein insertion efficiency factor YidD [Peptostreptococcus]	Peptostreptococcus_canis_DSM_27025 WP_185624696.1 membrane protein insertion efficiency factor YidD [Peptostreptococcus canis]	Peptostreptococcus_faecalis_Marseille-P4308 WP_101773769.1 membrane protein insertion efficiency factor YidD [Peptostreptococcus faecalis]	Peptostreptococcus_russellii_RT-10B WP_106777084.1 membrane protein insertion efficiency factor YidD [Peptostreptococcus russellii]	Peptostreptococcus_stomatis_DSM_17678 WP_207326439.1 membrane protein insertion efficiency factor YidD [Peptostreptococcus stomatis]	Proteocatella_sphenisci_DSM_23131 WP_071604469.1 membrane protein insertion efficiency factor YidD [Proteocatella sphenisci]	Romboutsia_faecis_NSJ-18 WP_153972797.1 membrane protein insertion efficiency factor YidD [Romboutsia faecis]	Romboutsia_hominis_MT17 WP_092921698.1 MULTISPECIES_ membrane protein insertion efficiency factor YidD [Romboutsia]	Romboutsia_ilealis_CRIB WP_180702496.1 MULTISPECIES_ membrane protein insertion efficiency factor YidD [Romboutsia]	Romboutsia_lituseburensis_DSM_797 WP_207645443.1 membrane protein insertion efficiency factor YidD [Romboutsia lituseburensis]	Romboutsia_maritimum_CCRI-22766 WP_095405498.1 membrane protein insertion efficiency factor YidD [Romboutsia maritimum]	Romboutsia_sedimentorum_RC002 WP_284133461.1 membrane protein insertion efficiency factor YidD [Romboutsia sedimentorum]	Romboutsia_timonensis_Marseille-P326 WP_071118856.1 membrane protein insertion efficiency factor YidD [Romboutsia timonensis]	Romboutsia_weinsteinii_CCRI-19649 WP_094366914.1 membrane protein insertion efficiency factor YidD [Romboutsia weinsteinii]	Tepidibacter_formicigenes_DSM_15518 WP_330390041.1 membrane protein insertion efficiency factor YidD [Tepidibacter formicigenes]	Tepidibacter_mesophilus_JCM_16806 WP_099189740.1 membrane protein insertion efficiency factor YidD [Tepidibacter mesophilus]	Tepidibacter_thalassicus_DSM_15285 WP_072725244.1 membrane protein insertion efficiency factor YidD [Tepidibacter thalassicus]	Terrisporobacter_glycolicus_DSM_1288 WP_018590076.1 membrane protein insertion efficiency factor YidD [Terrisporobacter glycolicus]	Terrisporobacter_hibernicus_MCA3 WP_074920219.1 MULTISPECIES_ membrane protein insertion efficiency factor YidD [Terrisporobacter]	Terrisporobacter_mayombei_DSM_6539 WP_228106367.1 membrane protein insertion efficiency factor YidD [Terrisporobacter mayombei]	Terrisporobacter_othiniensis_08-306576 WP_408645568.1 membrane protein insertion efficiency factor YidD [Terrisporobacter othiniensis]
OG0000606	Acetoanaerobium_noterae_ATCC_35199 WP_013362796.1 MULTISPECIES_ 50S ribosomal protein L34 [Acetoanaerobium]	Acetoanaerobium_sticklandii_DSM_519 WP_013362796.1 MULTISPECIES_ 50S ribosomal protein L34 [Acetoanaerobium]	Alkalithermobacter_paradoxus_DSM_7309 WP_066072151.1 MULTISPECIES_ 50S ribosomal protein L34 [Alkalithermobacter]	Alkalithermobacter_thermoalcaliphilus_JW-YL-7 WP_066072151.1 MULTISPECIES_ 50S ribosomal protein L34 [Alkalithermobacter]	Asaccharospora_irregularis_DSM_2635 WP_007285206.1 MULTISPECIES_ 50S ribosomal protein L34 [Clostridia]	Clostridioides_difficile_DSM_1296 WP_003420485.1 MULTISPECIES_ 50S ribosomal protein L34 [Clostridioides]	Clostridium_butyricum_DSM_10702 WP_002582820.1 MULTISPECIES_ 50S ribosomal protein L34 [Clostridium]	Criibacterium_bergeronii_CCR1_22567 WP_068912322.1 50S ribosomal protein L34 [Criibacterium bergeronii]	Eubacterium_yurii_ATCC_43714 WP_079652582.1 50S ribosomal protein L34 [[Eubacterium] yurii]	Faecalimicrobium_dakarense_FF1 WP_042277507.1 MULTISPECIES_ 50S ribosomal protein L34 [Peptostreptococcaceae]	Filifactor_alocis_ATCC_35896 WP_041250873.1 50S ribosomal protein L34 [Filifactor alocis]	Filifactor_villosus_CCUG_46385 WP_379788053.1 50S ribosomal protein L34 [Filifactor villosus]	Intestinibacter_bartlettii_DSM_16795 WP_007285206.1 MULTISPECIES_ 50S ribosomal protein L34 [Clostridia]	Lachnospira_multipara_ATCC_19207 WP_027431112.1 MULTISPECIES_ 50S ribosomal protein L34 [Lachnospira]	Maledivibacter_halophilus_M1 WP_079495515.1 50S ribosomal protein L34 [Maledivibacter halophilus]	Mediannikoviicoccus_vaginalis_Marseille-Q5883 WP_055077886.1 MULTISPECIES_ 50S ribosomal protein L34 [Bacillota]	Metaclostridioides_mangenotii_DSM_1289 WP_029791683.1 50S ribosomal protein L34 [Metaclostridioides mangenotii]	Paeniclostridium_ghonii_NCTR_3900 WP_021127392.1 MULTISPECIES_ 50S ribosomal protein L34 [Paraclostridium]	Paraclostridium_bifermentans_ATCC_638 WP_021127392.1 MULTISPECIES_ 50S ribosomal protein L34 [Paraclostridium]	Paraclostridium_dentum_IIB4 WP_021428024.1 MULTISPECIES_ 50S ribosomal protein L34 [Peptostreptococcaceae]	Paraclostridium_sordellii_ATCC_9714 WP_021127392.1 MULTISPECIES_ 50S ribosomal protein L34 [Paraclostridium]	Paraclostridium_tenue_JCM_6486 WP_021428024.1 MULTISPECIES_ 50S ribosomal protein L34 [Peptostreptococcaceae]	Paramaledivibacter_caminithermalis_DSM_15212 WP_073149298.1 50S ribosomal protein L34 [Paramaledivibacter caminithermalis]	Peptacetobacter_hiranonis_DSM_13275 WP_006440948.1 MULTISPECIES_ 50S ribosomal protein L34 [Peptacetobacter]	Peptacetobacter_hominis_ZHW00191 WP_142536054.1 50S ribosomal protein L34 [Peptacetobacter hominis]	Peptoanaerobacter_stomatis_ACC19a WP_009526048.1 50S ribosomal protein L34 [Peptoanaerobacter stomatis]	Peptoclostridium_acidaminophilum_al-2 WP_025436427.1 50S ribosomal protein L34 [Peptoclostridium acidaminophilum]	Peptoclostridium_litorale_DSM_5388 WP_038262291.1 50S ribosomal protein L34 [Peptoclostridium litorale]	Peptostreptococcus_anaerobius_653-L WP_002843086.1 MULTISPECIES_ 50S ribosomal protein L34 [Peptostreptococcus]	Peptostreptococcus_canis_DSM_27025 WP_091994402.1 MULTISPECIES_ 50S ribosomal protein L34 [Peptostreptococcus]	Peptostreptococcus_faecalis_Marseille-P4308 WP_101773721.1 50S ribosomal protein L34 [Peptostreptococcus faecalis]	Peptostreptococcus_russellii_RT-10B WP_106777082.1 MULTISPECIES_ 50S ribosomal protein L34 [Peptostreptococcus]	Peptostreptococcus_stomatis_DSM_17678 WP_007788395.1 MULTISPECIES_ 50S ribosomal protein L34 [Peptostreptococcus]	Proteocatella_sphenisci_DSM_23131 WP_028829708.1 50S ribosomal protein L34 [Proteocatella sphenisci]	Romboutsia_faecis_NSJ-18 WP_021428024.1 MULTISPECIES_ 50S ribosomal protein L34 [Peptostreptococcaceae]	Romboutsia_hominis_MT17 WP_092921702.1 MULTISPECIES_ 50S ribosomal protein L34 [Romboutsia]	Romboutsia_ilealis_CRIB WP_007285206.1 MULTISPECIES_ 50S ribosomal protein L34 [Clostridia]	Romboutsia_lituseburensis_DSM_797 WP_042277507.1 MULTISPECIES_ 50S ribosomal protein L34 [Peptostreptococcaceae]	Romboutsia_maritimum_CCRI-22766 WP_042277507.1 MULTISPECIES_ 50S ribosomal protein L34 [Peptostreptococcaceae]	Romboutsia_sedimentorum_RC002 WP_284133463.1 50S ribosomal protein L34 [Romboutsia sedimentorum]	Romboutsia_timonensis_Marseille-P326 WP_007285206.1 MULTISPECIES_ 50S ribosomal protein L34 [Clostridia]	Romboutsia_weinsteinii_CCRI-19649 WP_042277507.1 MULTISPECIES_ 50S ribosomal protein L34 [Peptostreptococcaceae]	Tepidibacter_formicigenes_DSM_15518 WP_072725240.1 MULTISPECIES_ 50S ribosomal protein L34 [Tepidibacter]	Tepidibacter_mesophilus_JCM_16806 WP_099189744.1 MULTISPECIES_ 50S ribosomal protein L34 [Tepidibacter]	Tepidibacter_thalassicus_DSM_15285 WP_072725240.1 MULTISPECIES_ 50S ribosomal protein L34 [Tepidibacter]	Terrisporobacter_glycolicus_DSM_1288 WP_007285206.1 MULTISPECIES_ 50S ribosomal protein L34 [Clostridia]	Terrisporobacter_hibernicus_MCA3 WP_007285206.1 MULTISPECIES_ 50S ribosomal protein L34 [Clostridia]	Terrisporobacter_mayombei_DSM_6539 WP_039679955.1 MULTISPECIES_ 50S ribosomal protein L34 [Clostridia]	Terrisporobacter_othiniensis_08-306576 WP_039679955.1 MULTISPECIES_ 50S ribosomal protein L34 [Clostridia]
OG0000607	Acetoanaerobium_noterae_ATCC_35199 WP_041487121.1 MULTISPECIES_ tRNA _uridine_34_/cytosine_34_/5-carboxymethylaminomethyluridine_34_-2'-O_-methyltransferase TrmL [Acetoanaerobium]	Acetoanaerobium_sticklandii_DSM_519 WP_041487121.1 MULTISPECIES_ tRNA _uridine_34_/cytosine_34_/5-carboxymethylaminomethyluridine_34_-2'-O_-methyltransferase TrmL [Acetoanaerobium]	Alkalithermobacter_paradoxus_DSM_7309 WP_079411730.1 tRNA _uridine_34_/cytosine_34_/5-carboxymethylaminomethyluridine_34_-2'-O_-methyltransferase TrmL [Alkalithermobacter paradoxus]	Alkalithermobacter_thermoalcaliphilus_JW-YL-7 WP_066068221.1 tRNA _uridine_34_/cytosine_34_/5-carboxymethylaminomethyluridine_34_-2'-O_-methyltransferase TrmL [Alkalithermobacter thermoalcaliphilus]	Asaccharospora_irregularis_DSM_2635 WP_073123232.1 tRNA _uridine_34_/cytosine_34_/5-carboxymethylaminomethyluridine_34_-2'-O_-methyltransferase TrmL [Asaccharospora irregularis]	Clostridioides_difficile_DSM_1296 WP_003429657.1 MULTISPECIES_ tRNA _uridine_34_/cytosine_34_/5-carboxymethylaminomethyluridine_34_-2'-O_-methyltransferase TrmL [Clostridioides]	Clostridium_butyricum_DSM_10702 WP_035761801.1 MULTISPECIES_ tRNA _cytidine_34_-2'-O_-methyltransferase [Clostridium]	Criibacterium_bergeronii_CCR1_22567 WP_068913048.1 tRNA _cytidine_34_-2'-O_-methyltransferase [Criibacterium bergeronii]	Eubacterium_yurii_ATCC_43714 WP_079653033.1 tRNA _cytidine_34_-2'-O_-methyltransferase [[Eubacterium] yurii]	Faecalimicrobium_dakarense_FF1 WP_042277043.1 tRNA _uridine_34_/cytosine_34_/5-carboxymethylaminomethyluridine_34_-2'-O_-methyltransferase TrmL [[Clostridium] dakarense]	Filifactor_alocis_ATCC_35896 WP_014262218.1 tRNA _cytidine_34_-2'-O_-methyltransferase [Filifactor alocis]	Filifactor_villosus_CCUG_46385 WP_379787528.1 tRNA _cytidine_34_-2'-O_-methyltransferase [Filifactor villosus]	Intestinibacter_bartlettii_DSM_16795 WP_007286413.1 tRNA _uridine_34_/cytosine_34_/5-carboxymethylaminomethyluridine_34_-2'-O_-methyltransferase TrmL [Intestinibacter bartlettii]	Lachnospira_multipara_ATCC_19207 WP_027430209.1 MULTISPECIES_ tRNA _uridine_34_/cytosine_34_/5-carboxymethylaminomethyluridine_34_-2'-O_-methyltransferase TrmL [Lachnospira]	Maledivibacter_halophilus_M1 WP_079492512.1 tRNA _uridine_34_/cytosine_34_/5-carboxymethylaminomethyluridine_34_-2'-O_-methyltransferase TrmL [Maledivibacter halophilus]	Mediannikoviicoccus_vaginalis_Marseille-Q5883 WP_237036300.1 tRNA _cytidine_34_-2'-O_-methyltransferase [Mediannikoviicoccus vaginalis]	Metaclostridioides_mangenotii_DSM_1289 WP_209457343.1 tRNA _uridine_34_/cytosine_34_/5-carboxymethylaminomethyluridine_34_-2'-O_-methyltransferase TrmL [Metaclostridioides mangenotii]	Paeniclostridium_ghonii_NCTR_3900 WP_250673637.1 tRNA _uridine_34_/cytosine_34_/5-carboxymethylaminomethyluridine_34_-2'-O_-methyltransferase TrmL [Paraclostridium ghonii]	Paraclostridium_bifermentans_ATCC_638 WP_021431704.1 MULTISPECIES_ tRNA _uridine_34_/cytosine_34_/5-carboxymethylaminomethyluridine_34_-2'-O_-methyltransferase TrmL [Paraclostridium]	Paraclostridium_dentum_IIB4 WP_021431704.1 MULTISPECIES_ tRNA _uridine_34_/cytosine_34_/5-carboxymethylaminomethyluridine_34_-2'-O_-methyltransferase TrmL [Paraclostridium]	Paraclostridium_sordellii_ATCC_9714 WP_021122322.1 tRNA _uridine_34_/cytosine_34_/5-carboxymethylaminomethyluridine_34_-2'-O_-methyltransferase TrmL [Paraclostridium sordellii]	Paraclostridium_tenue_JCM_6486 WP_346043898.1 tRNA _uridine_34_/cytosine_34_/5-carboxymethylaminomethyluridine_34_-2'-O_-methyltransferase TrmL [Paraclostridium tenue]	Paramaledivibacter_caminithermalis_DSM_15212 WP_073148090.1 tRNA _uridine_34_/cytosine_34_/5-carboxymethylaminomethyluridine_34_-2'-O_-methyltransferase TrmL [Paramaledivibacter caminithermalis]	Peptacetobacter_hiranonis_DSM_13275 WP_006440660.1 tRNA _cytidine_34_-2'-O_-methyltransferase [Peptacetobacter hiranonis]	Peptacetobacter_hominis_ZHW00191 WP_142536175.1 tRNA _cytidine_34_-2'-O_-methyltransferase [Peptacetobacter hominis]	Peptoanaerobacter_stomatis_ACC19a WP_009526195.1 tRNA _cytidine_34_-2'-O_-methyltransferase [Peptoanaerobacter stomatis]	Peptoclostridium_acidaminophilum_al-2 WP_025435191.1 tRNA _uridine_34_/cytosine_34_/5-carboxymethylaminomethyluridine_34_-2'-O_-methyltransferase TrmL [Peptoclostridium acidaminophilum]	Peptoclostridium_litorale_DSM_5388 WP_038263879.1 tRNA _uridine_34_/cytosine_34_/5-carboxymethylaminomethyluridine_34_-2'-O_-methyltransferase TrmL [Peptoclostridium litorale]	Peptostreptococcus_anaerobius_653-L WP_002845442.1 MULTISPECIES_ tRNA _uridine_34_/cytosine_34_/5-carboxymethylaminomethyluridine_34_-2'-O_-methyltransferase TrmL [Peptostreptococcus]	Peptostreptococcus_canis_DSM_27025 WP_185624272.1 tRNA _uridine_34_/cytosine_34_/5-carboxymethylaminomethyluridine_34_-2'-O_-methyltransferase TrmL [Peptostreptococcus canis]	Peptostreptococcus_faecalis_Marseille-P4308 WP_101772446.1 tRNA _uridine_34_/cytosine_34_/5-carboxymethylaminomethyluridine_34_-2'-O_-methyltransferase TrmL [Peptostreptococcus faecalis]	Peptostreptococcus_russellii_RT-10B WP_106777390.1 tRNA _uridine_34_/cytosine_34_/5-carboxymethylaminomethyluridine_34_-2'-O_-methyltransferase TrmL [Peptostreptococcus russellii]	Peptostreptococcus_stomatis_DSM_17678 WP_007789648.1 tRNA _uridine_34_/cytosine_34_/5-carboxymethylaminomethyluridine_34_-2'-O_-methyltransferase TrmL [Peptostreptococcus stomatis]	Proteocatella_sphenisci_DSM_23131 WP_028829408.1 tRNA _cytidine_34_-2'-O_-methyltransferase [Proteocatella sphenisci]	Romboutsia_faecis_NSJ-18 WP_153971936.1 tRNA _uridine_34_/cytosine_34_/5-carboxymethylaminomethyluridine_34_-2'-O_-methyltransferase TrmL [Romboutsia faecis]	Romboutsia_hominis_MT17 WP_092923453.1 MULTISPECIES_ tRNA _uridine_34_/cytosine_34_/5-carboxymethylaminomethyluridine_34_-2'-O_-methyltransferase TrmL [Romboutsia]	Romboutsia_ilealis_CRIB WP_180702297.1 MULTISPECIES_ tRNA _uridine_34_/cytosine_34_/5-carboxymethylaminomethyluridine_34_-2'-O_-methyltransferase TrmL [Romboutsia]	Romboutsia_lituseburensis_DSM_797 WP_092726534.1 tRNA _uridine_34_/cytosine_34_/5-carboxymethylaminomethyluridine_34_-2'-O_-methyltransferase TrmL [Romboutsia lituseburensis]	Romboutsia_maritimum_CCRI-22766 WP_095405209.1 tRNA _uridine_34_/cytosine_34_/5-carboxymethylaminomethyluridine_34_-2'-O_-methyltransferase TrmL [Romboutsia maritimum]	Romboutsia_sedimentorum_RC002 WP_284133526.1 tRNA _uridine_34_/cytosine_34_/5-carboxymethylaminomethyluridine_34_-2'-O_-methyltransferase TrmL [Romboutsia sedimentorum]	Romboutsia_timonensis_Marseille-P326 WP_071119388.1 tRNA _uridine_34_/cytosine_34_/5-carboxymethylaminomethyluridine_34_-2'-O_-methyltransferase TrmL [Romboutsia timonensis]	Romboutsia_weinsteinii_CCRI-19649 WP_094369280.1 tRNA _uridine_34_/cytosine_34_/5-carboxymethylaminomethyluridine_34_-2'-O_-methyltransferase TrmL [Romboutsia weinsteinii]	Tepidibacter_formicigenes_DSM_15518 WP_072890753.1 tRNA _uridine_34_/cytosine_34_/5-carboxymethylaminomethyluridine_34_-2'-O_-methyltransferase TrmL [Tepidibacter formicigenes]	Tepidibacter_mesophilus_JCM_16806 WP_099188741.1 tRNA _uridine_34_/cytosine_34_/5-carboxymethylaminomethyluridine_34_-2'-O_-methyltransferase TrmL [Tepidibacter mesophilus]	Tepidibacter_thalassicus_DSM_15285 WP_072725139.1 tRNA _uridine_34_/cytosine_34_/5-carboxymethylaminomethyluridine_34_-2'-O_-methyltransferase TrmL [Tepidibacter thalassicus]	Terrisporobacter_glycolicus_DSM_1288 WP_018592031.1 tRNA _uridine_34_/cytosine_34_/5-carboxymethylaminomethyluridine_34_-2'-O_-methyltransferase TrmL [Terrisporobacter glycolicus]	Terrisporobacter_hibernicus_MCA3 WP_074919979.1 MULTISPECIES_ tRNA _uridine_34_/cytosine_34_/5-carboxymethylaminomethyluridine_34_-2'-O_-methyltransferase TrmL [Terrisporobacter]	Terrisporobacter_mayombei_DSM_6539 WP_228105834.1 tRNA _uridine_34_/cytosine_34_/5-carboxymethylaminomethyluridine_34_-2'-O_-methyltransferase TrmL [Terrisporobacter mayombei]	Terrisporobacter_othiniensis_08-306576 WP_039678473.1 MULTISPECIES_ tRNA _uridine_34_/cytosine_34_/5-carboxymethylaminomethyluridine_34_-2'-O_-methyltransferase TrmL [Terrisporobacter]
OG0000608	Acetoanaerobium_noterae_ATCC_35199 WP_041487162.1 MULTISPECIES_ DNA-binding protein WhiA [Acetoanaerobium]	Acetoanaerobium_sticklandii_DSM_519 WP_041487162.1 MULTISPECIES_ DNA-binding protein WhiA [Acetoanaerobium]	Alkalithermobacter_paradoxus_DSM_7309 WP_079413257.1 DNA-binding protein WhiA [Alkalithermobacter paradoxus]	Alkalithermobacter_thermoalcaliphilus_JW-YL-7 WP_066071352.1 DNA-binding protein WhiA [Alkalithermobacter thermoalcaliphilus]	Asaccharospora_irregularis_DSM_2635 WP_073126720.1 DNA-binding protein WhiA [Asaccharospora irregularis]	Clostridioides_difficile_DSM_1296 WP_003436252.1 DNA-binding protein WhiA [Clostridioides difficile]	Clostridium_butyricum_DSM_10702 WP_002582505.1 MULTISPECIES_ DNA-binding protein WhiA [Clostridium]	Criibacterium_bergeronii_CCR1_22567 WP_068911322.1 DNA-binding protein WhiA [Criibacterium bergeronii]	Eubacterium_yurii_ATCC_43714 WP_079651330.1 DNA-binding protein WhiA [[Eubacterium] yurii]	Faecalimicrobium_dakarense_FF1 WP_042275938.1 DNA-binding protein WhiA [[Clostridium] dakarense]	Filifactor_alocis_ATCC_35896 WP_014263179.1 DNA-binding protein WhiA [Filifactor alocis]	Filifactor_villosus_CCUG_46385 WP_379787270.1 DNA-binding protein WhiA [Filifactor villosus]	Intestinibacter_bartlettii_DSM_16795 WP_022071880.1 DNA-binding protein WhiA [Intestinibacter bartlettii]	Lachnospira_multipara_ATCC_19207 WP_027431033.1 MULTISPECIES_ DNA-binding protein WhiA [Lachnospira]	Maledivibacter_halophilus_M1 WP_079490134.1 DNA-binding protein WhiA [Maledivibacter halophilus]	Mediannikoviicoccus_vaginalis_Marseille-Q5883 WP_237036159.1 DNA-binding protein WhiA [Mediannikoviicoccus vaginalis]	Metaclostridioides_mangenotii_DSM_1289 WP_209456415.1 DNA-binding protein WhiA [Metaclostridioides mangenotii]	Paeniclostridium_ghonii_NCTR_3900 WP_250674008.1 DNA-binding protein WhiA [Paraclostridium ghonii]	Paraclostridium_bifermentans_ATCC_638 WP_021434157.1 DNA-binding protein WhiA [Paraclostridium bifermentans]	Paraclostridium_dentum_IIB4 WP_220796062.1 DNA-binding protein WhiA [Paraclostridium bifermentans]	Paraclostridium_sordellii_ATCC_9714 WP_057545556.1 DNA-binding protein WhiA [Paraclostridium sordellii]	Paraclostridium_tenue_JCM_6486 WP_346046538.1 DNA-binding protein WhiA [Paraclostridium tenue]	Paramaledivibacter_caminithermalis_DSM_15212 WP_073153307.1 DNA-binding protein WhiA [Paramaledivibacter caminithermalis]	Peptacetobacter_hiranonis_DSM_13275 WP_006439588.1 DNA-binding protein WhiA [Peptacetobacter hiranonis]	Peptacetobacter_hominis_ZHW00191 WP_142536518.1 DNA-binding protein WhiA [Peptacetobacter hominis]	Peptoanaerobacter_stomatis_ACC19a WP_009525777.1 DNA-binding protein WhiA [Peptoanaerobacter stomatis]	Peptoclostridium_acidaminophilum_al-2 WP_025434794.1 DNA-binding protein WhiA [Peptoclostridium acidaminophilum]	Peptoclostridium_litorale_DSM_5388 WP_038266334.1 DNA-binding protein WhiA [Peptoclostridium litorale]	Peptostreptococcus_anaerobius_653-L WP_002842614.1 MULTISPECIES_ DNA-binding protein WhiA [Peptostreptococcus]	Peptostreptococcus_canis_DSM_27025 WP_185623517.1 DNA-binding protein WhiA [Peptostreptococcus canis]	Peptostreptococcus_faecalis_Marseille-P4308 WP_101773910.1 DNA-binding protein WhiA [Peptostreptococcus faecalis]	Peptostreptococcus_russellii_RT-10B WP_106776240.1 DNA-binding protein WhiA [Peptostreptococcus russellii]	Peptostreptococcus_stomatis_DSM_17678 WP_007788217.1 DNA-binding protein WhiA [Peptostreptococcus stomatis]	Proteocatella_sphenisci_DSM_23131 WP_028829034.1 DNA-binding protein WhiA [Proteocatella sphenisci]	Romboutsia_faecis_NSJ-18 WP_153972286.1 DNA-binding protein WhiA [Romboutsia faecis]	Romboutsia_hominis_MT17 WP_166504691.1 MULTISPECIES_ DNA-binding protein WhiA [Romboutsia]	Romboutsia_ilealis_CRIB WP_180702650.1 MULTISPECIES_ DNA-binding protein WhiA [Romboutsia]	Romboutsia_lituseburensis_DSM_797 WP_170139044.1 DNA-binding protein WhiA [Romboutsia lituseburensis]	Romboutsia_maritimum_CCRI-22766 WP_199533659.1 DNA-binding protein WhiA [Romboutsia maritimum]	Romboutsia_sedimentorum_RC002 WP_284132509.1 DNA-binding protein WhiA [Romboutsia sedimentorum]	Romboutsia_timonensis_Marseille-P326 WP_071119093.1 DNA-binding protein WhiA [Romboutsia timonensis]	Romboutsia_weinsteinii_CCRI-19649 WP_199534088.1 DNA-binding protein WhiA [Romboutsia weinsteinii]	Tepidibacter_formicigenes_DSM_15518 WP_072886517.1 DNA-binding protein WhiA [Tepidibacter formicigenes]	Tepidibacter_mesophilus_JCM_16806 WP_099188468.1 DNA-binding protein WhiA [Tepidibacter mesophilus]	Tepidibacter_thalassicus_DSM_15285 WP_072724469.1 DNA-binding protein WhiA [Tepidibacter thalassicus]	Terrisporobacter_glycolicus_DSM_1288 WP_018591872.1 DNA-binding protein WhiA [Terrisporobacter glycolicus]	Terrisporobacter_hibernicus_MCA3 WP_228417208.1 MULTISPECIES_ DNA-binding protein WhiA [Terrisporobacter]	Terrisporobacter_mayombei_DSM_6539 WP_228105490.1 DNA-binding protein WhiA [Terrisporobacter mayombei]	Terrisporobacter_othiniensis_08-306576 WP_039680381.1 MULTISPECIES_ DNA-binding protein WhiA [Terrisporobacter]
OG0000609	Acetoanaerobium_noterae_ATCC_35199 WP_041487204.1 MULTISPECIES_ adenylate kinase [Acetoanaerobium]	Acetoanaerobium_sticklandii_DSM_519 WP_041487204.1 MULTISPECIES_ adenylate kinase [Acetoanaerobium]	Alkalithermobacter_paradoxus_DSM_7309 WP_079413325.1 adenylate kinase [Alkalithermobacter paradoxus]	Alkalithermobacter_thermoalcaliphilus_JW-YL-7 WP_066067395.1 adenylate kinase [Alkalithermobacter thermoalcaliphilus]	Asaccharospora_irregularis_DSM_2635 WP_073127070.1 adenylate kinase [Asaccharospora irregularis]	Clostridioides_difficile_DSM_1296 WP_009887904.1 adenylate kinase [Clostridioides difficile]	Clostridium_butyricum_DSM_10702 WP_002582627.1 MULTISPECIES_ adenylate kinase [Clostridium]	Criibacterium_bergeronii_CCR1_22567 WP_068912565.1 adenylate kinase [Criibacterium bergeronii]	Eubacterium_yurii_ATCC_43714 WP_079651579.1 adenylate kinase [[Eubacterium] yurii]	Faecalimicrobium_dakarense_FF1 WP_042278279.1 adenylate kinase [[Clostridium] dakarense]	Filifactor_alocis_ATCC_35896 WP_014262819.1 adenylate kinase [Filifactor alocis]	Filifactor_villosus_CCUG_46385 WP_379787702.1 adenylate kinase [Filifactor villosus]	Intestinibacter_bartlettii_DSM_16795 WP_007285307.1 adenylate kinase [Intestinibacter bartlettii]	Lachnospira_multipara_ATCC_19207 WP_027430831.1 MULTISPECIES_ adenylate kinase [Lachnospira]	Maledivibacter_halophilus_M1 WP_079488436.1 adenylate kinase [Maledivibacter halophilus]	Mediannikoviicoccus_vaginalis_Marseille-Q5883 WP_237037287.1 adenylate kinase [Mediannikoviicoccus vaginalis]	Metaclostridioides_mangenotii_DSM_1289 WP_209457758.1 adenylate kinase [Metaclostridioides mangenotii]	Paeniclostridium_ghonii_NCTR_3900 WP_250672913.1 adenylate kinase [Paraclostridium ghonii]	Paraclostridium_bifermentans_ATCC_638 WP_021428218.1 MULTISPECIES_ adenylate kinase [Clostridia]	Paraclostridium_dentum_IIB4 WP_021428218.1 MULTISPECIES_ adenylate kinase [Clostridia]	Paraclostridium_sordellii_ATCC_9714 WP_021127559.1 adenylate kinase [Paraclostridium sordellii]	Paraclostridium_tenue_JCM_6486 WP_346046936.1 adenylate kinase [Paraclostridium tenue]	Paramaledivibacter_caminithermalis_DSM_15212 WP_073151983.1 adenylate kinase [Paramaledivibacter caminithermalis]	Peptacetobacter_hiranonis_DSM_13275 WP_006440519.1 MULTISPECIES_ adenylate kinase [Peptacetobacter]	Peptacetobacter_hominis_ZHW00191 WP_142536293.1 adenylate kinase [Peptacetobacter hominis]	Peptoanaerobacter_stomatis_ACC19a WP_009524362.1 adenylate kinase [Peptoanaerobacter stomatis]	Peptoclostridium_acidaminophilum_al-2 WP_025434555.1 adenylate kinase [Peptoclostridium acidaminophilum]	Peptoclostridium_litorale_DSM_5388 WP_038267294.1 adenylate kinase [Peptoclostridium litorale]	Peptostreptococcus_anaerobius_653-L WP_002844174.1 MULTISPECIES_ adenylate kinase [Peptostreptococcus]	Peptostreptococcus_canis_DSM_27025 WP_185624425.1 adenylate kinase [Peptostreptococcus canis]	Peptostreptococcus_faecalis_Marseille-P4308 WP_101773956.1 adenylate kinase [Peptostreptococcus faecalis]	Peptostreptococcus_russellii_RT-10B WP_106776988.1 adenylate kinase [Peptostreptococcus russellii]	Peptostreptococcus_stomatis_DSM_17678 WP_007791397.1 adenylate kinase [Peptostreptococcus stomatis]	Proteocatella_sphenisci_DSM_23131 WP_028829991.1 adenylate kinase [Proteocatella sphenisci]	Romboutsia_faecis_NSJ-18 WP_153973110.1 adenylate kinase [Romboutsia faecis]	Romboutsia_hominis_MT17 WP_092921830.1 MULTISPECIES_ adenylate kinase [Romboutsia]	Romboutsia_ilealis_CRIB WP_180702552.1 MULTISPECIES_ adenylate kinase [Romboutsia]	Romboutsia_lituseburensis_DSM_797 WP_092727844.1 adenylate kinase [Romboutsia lituseburensis]	Romboutsia_maritimum_CCRI-22766 WP_095406306.1 adenylate kinase [Romboutsia maritimum]	Romboutsia_sedimentorum_RC002 WP_284133805.1 adenylate kinase [Romboutsia sedimentorum]	Romboutsia_timonensis_Marseille-P326 WP_071119023.1 adenylate kinase [Romboutsia timonensis]	Romboutsia_weinsteinii_CCRI-19649 WP_094367846.1 adenylate kinase [Romboutsia weinsteinii]	Tepidibacter_formicigenes_DSM_15518 WP_072889638.1 adenylate kinase [Tepidibacter formicigenes]	Tepidibacter_mesophilus_JCM_16806 WP_099191172.1 adenylate kinase [Tepidibacter mesophilus]	Tepidibacter_thalassicus_DSM_15285 WP_072726041.1 adenylate kinase [Tepidibacter thalassicus]	Terrisporobacter_glycolicus_DSM_1288 WP_018590388.1 adenylate kinase [Terrisporobacter glycolicus]	Terrisporobacter_hibernicus_MCA3 WP_228417293.1 adenylate kinase [Terrisporobacter hibernicus]	Terrisporobacter_mayombei_DSM_6539 WP_228106550.1 adenylate kinase [Terrisporobacter mayombei]	Terrisporobacter_othiniensis_08-306576 WP_039680328.1 MULTISPECIES_ adenylate kinase [Terrisporobacter]
OG0000610	Acetoanaerobium_noterae_ATCC_35199 WP_041487447.1 MULTISPECIES_ ribonuclease Y [Acetoanaerobium]	Acetoanaerobium_sticklandii_DSM_519 WP_041487447.1 MULTISPECIES_ ribonuclease Y [Acetoanaerobium]	Alkalithermobacter_paradoxus_DSM_7309 WP_169835119.1 ribonuclease Y [Alkalithermobacter paradoxus]	Alkalithermobacter_thermoalcaliphilus_JW-YL-7 WP_416386116.1 ribonuclease Y [Alkalithermobacter thermoalcaliphilus]	Asaccharospora_irregularis_DSM_2635 WP_073125629.1 ribonuclease Y [Asaccharospora irregularis]	Clostridioides_difficile_DSM_1296 WP_003428216.1 MULTISPECIES_ ribonuclease Y [Clostridioides]	Clostridium_butyricum_DSM_10702 WP_003415320.1 MULTISPECIES_ ribonuclease Y [Clostridium]	Criibacterium_bergeronii_CCR1_22567 WP_068913047.1 ribonuclease Y [Criibacterium bergeronii]	Eubacterium_yurii_ATCC_43714 WP_079651494.1 ribonuclease Y [[Eubacterium] yurii]	Faecalimicrobium_dakarense_FF1 WP_042272955.1 ribonuclease Y [[Clostridium] dakarense]	Filifactor_alocis_ATCC_35896 WP_014261809.1 ribonuclease Y [Filifactor alocis]	Filifactor_villosus_CCUG_46385 WP_379787532.1 ribonuclease Y [Filifactor villosus]	Intestinibacter_bartlettii_DSM_16795 WP_007287238.1 ribonuclease Y [Intestinibacter bartlettii]	Lachnospira_multipara_ATCC_19207 WP_027430679.1 MULTISPECIES_ ribonuclease Y [Lachnospira]	Maledivibacter_halophilus_M1 WP_079492501.1 ribonuclease Y [Maledivibacter halophilus]	Mediannikoviicoccus_vaginalis_Marseille-Q5883 WP_255784926.1 ribonuclease Y [Mediannikoviicoccus vaginalis]	Metaclostridioides_mangenotii_DSM_1289 WP_209455980.1 ribonuclease Y [Metaclostridioides mangenotii]	Paeniclostridium_ghonii_NCTR_3900 WP_371025389.1 ribonuclease Y [Paraclostridium ghonii]	Paraclostridium_bifermentans_ATCC_638 WP_035114117.1 ribonuclease Y [Paraclostridium bifermentans]	Paraclostridium_dentum_IIB4 WP_207737825.1 ribonuclease Y [Clostridium cuniculi]	Paraclostridium_sordellii_ATCC_9714 WP_057544458.1 ribonuclease Y [Paraclostridium sordellii]	Paraclostridium_tenue_JCM_6486 WP_346042983.1 ribonuclease Y [Paraclostridium tenue]	Paramaledivibacter_caminithermalis_DSM_15212 WP_084112088.1 ribonuclease Y [Paramaledivibacter caminithermalis]	Peptacetobacter_hiranonis_DSM_13275 WP_006440156.1 ribonuclease Y [Peptacetobacter hiranonis]	Peptacetobacter_hominis_ZHW00191 WP_408634440.1 ribonuclease Y [Peptacetobacter hominis]	Peptoanaerobacter_stomatis_ACC19a WP_139062749.1 ribonuclease Y [Peptoanaerobacter stomatis]	Peptoclostridium_acidaminophilum_al-2 WP_025435591.1 ribonuclease Y [Peptoclostridium acidaminophilum]	Peptoclostridium_litorale_DSM_5388 WP_038265574.1 ribonuclease Y [Peptoclostridium litorale]	Peptostreptococcus_anaerobius_653-L WP_002844445.1 ribonuclease Y [Peptostreptococcus anaerobius]	Peptostreptococcus_canis_DSM_27025 WP_185624764.1 ribonuclease Y [Peptostreptococcus canis]	Peptostreptococcus_faecalis_Marseille-P4308 WP_180946874.1 ribonuclease Y [Peptostreptococcus faecalis]	Peptostreptococcus_russellii_RT-10B WP_408633954.1 ribonuclease Y [Peptostreptococcus russellii]	Peptostreptococcus_stomatis_DSM_17678 WP_408634980.1 ribonuclease Y [Peptostreptococcus stomatis]	Proteocatella_sphenisci_DSM_23131 WP_036931952.1 ribonuclease Y [Proteocatella sphenisci]	Romboutsia_faecis_NSJ-18 WP_187127870.1 ribonuclease Y [Romboutsia faecis]	Romboutsia_hominis_MT17 WP_092924798.1 MULTISPECIES_ ribonuclease Y [Romboutsia]	Romboutsia_ilealis_CRIB WP_180703702.1 MULTISPECIES_ ribonuclease Y [Romboutsia]	Romboutsia_lituseburensis_DSM_797 WP_330385784.1 ribonuclease Y [Romboutsia lituseburensis]	Romboutsia_maritimum_CCRI-22766 WP_095405110.1 ribonuclease Y [Romboutsia maritimum]	Romboutsia_sedimentorum_RC002 WP_026900567.1 ribonuclease Y [Romboutsia sedimentorum]	Romboutsia_timonensis_Marseille-P326 WP_071121361.1 ribonuclease Y [Romboutsia timonensis]	Romboutsia_weinsteinii_CCRI-19649 WP_094366759.1 ribonuclease Y [Romboutsia weinsteinii]	Tepidibacter_formicigenes_DSM_15518 WP_072886447.1 ribonuclease Y [Tepidibacter formicigenes]	Tepidibacter_mesophilus_JCM_16806 WP_099187629.1 ribonuclease Y [Tepidibacter mesophilus]	Tepidibacter_thalassicus_DSM_15285 WP_408645595.1 ribonuclease Y [Tepidibacter thalassicus]	Terrisporobacter_glycolicus_DSM_1288 WP_416389620.1 ribonuclease Y [Terrisporobacter glycolicus]	Terrisporobacter_hibernicus_MCA3 WP_209006033.1 MULTISPECIES_ ribonuclease Y [Terrisporobacter]	Terrisporobacter_mayombei_DSM_6539 WP_416390110.1 ribonuclease Y [Terrisporobacter mayombei]	Terrisporobacter_othiniensis_08-306576 WP_277613700.1 MULTISPECIES_ ribonuclease Y [Terrisporobacter]
OG0000612	Acetoanaerobium_noterae_ATCC_35199 WP_079588222.1 tRNA uracil 4-sulfurtransferase ThiI [Acetoanaerobium noterae]	Acetoanaerobium_sticklandii_DSM_519 WP_013361657.1 tRNA uracil 4-sulfurtransferase ThiI [Acetoanaerobium sticklandii]	Alkalithermobacter_paradoxus_DSM_7309 WP_079412954.1 tRNA uracil 4-sulfurtransferase ThiI [Alkalithermobacter paradoxus]	Alkalithermobacter_thermoalcaliphilus_JW-YL-7 WP_066068450.1 tRNA uracil 4-sulfurtransferase ThiI [Alkalithermobacter thermoalcaliphilus]	Asaccharospora_irregularis_DSM_2635 WP_073123134.1 tRNA uracil 4-sulfurtransferase ThiI [Asaccharospora irregularis]	Clostridioides_difficile_DSM_1296 WP_003432202.1 tRNA uracil 4-sulfurtransferase ThiI [Clostridioides difficile]	Clostridium_butyricum_DSM_10702 WP_035762700.1 tRNA uracil 4-sulfurtransferase ThiI [Clostridium butyricum]	Criibacterium_bergeronii_CCR1_22567 WP_068912480.1 tRNA uracil 4-sulfurtransferase ThiI [Criibacterium bergeronii]	Eubacterium_yurii_ATCC_43714 WP_079652921.1 tRNA 4-thiouridine_8_ synthase ThiI [[Eubacterium] yurii]	Faecalimicrobium_dakarense_FF1 WP_042276893.1 tRNA uracil 4-sulfurtransferase ThiI [[Clostridium] dakarense]	Filifactor_alocis_ATCC_35896 WP_014262020.1 tRNA uracil 4-sulfurtransferase ThiI [Filifactor alocis]	Filifactor_villosus_CCUG_46385 WP_379787496.1 tRNA uracil 4-sulfurtransferase ThiI [Filifactor villosus]	Intestinibacter_bartlettii_DSM_16795 WP_007286338.1 tRNA uracil 4-sulfurtransferase ThiI [Intestinibacter bartlettii]	Lachnospira_multipara_ATCC_19207 WP_027430645.1 tRNA uracil 4-sulfurtransferase ThiI [Lachnospira multipara]	Maledivibacter_halophilus_M1 WP_079495890.1 tRNA uracil 4-sulfurtransferase ThiI [Maledivibacter halophilus]	Mediannikoviicoccus_vaginalis_Marseille-Q5883 WP_237037479.1 tRNA uracil 4-sulfurtransferase ThiI [Mediannikoviicoccus vaginalis]	Metaclostridioides_mangenotii_DSM_1289 WP_209457292.1 tRNA uracil 4-sulfurtransferase ThiI [Metaclostridioides mangenotii]	Paeniclostridium_ghonii_NCTR_3900 WP_250673942.1 tRNA uracil 4-sulfurtransferase ThiI [Paraclostridium ghonii]	Paraclostridium_bifermentans_ATCC_638 WP_021431752.1 tRNA uracil 4-sulfurtransferase ThiI [Paraclostridium bifermentans]	Paraclostridium_dentum_IIB4 WP_150841935.1 MULTISPECIES_ tRNA uracil 4-sulfurtransferase ThiI [Paraclostridium]	Paraclostridium_sordellii_ATCC_9714 WP_057545742.1 tRNA uracil 4-sulfurtransferase ThiI [Paraclostridium sordellii]	Paraclostridium_tenue_JCM_6486 WP_147547140.1 MULTISPECIES_ tRNA uracil 4-sulfurtransferase ThiI [Peptostreptococcaceae]	Paramaledivibacter_caminithermalis_DSM_15212 WP_073150238.1 tRNA uracil 4-sulfurtransferase ThiI [Paramaledivibacter caminithermalis]	Peptacetobacter_hiranonis_DSM_13275 WP_040410625.1 tRNA uracil 4-sulfurtransferase ThiI [Peptacetobacter hiranonis]	Peptacetobacter_hominis_ZHW00191 WP_142535733.1 tRNA uracil 4-sulfurtransferase ThiI [Peptacetobacter hominis]	Peptoanaerobacter_stomatis_ACC19a WP_009525897.1 tRNA uracil 4-sulfurtransferase ThiI [Peptoanaerobacter stomatis]	Peptoclostridium_acidaminophilum_al-2 WP_025435249.1 tRNA uracil 4-sulfurtransferase ThiI [Peptoclostridium acidaminophilum]	Peptoclostridium_litorale_DSM_5388 WP_038262576.1 tRNA uracil 4-sulfurtransferase ThiI [Peptoclostridium litorale]	Peptostreptococcus_anaerobius_653-L WP_002843286.1 MULTISPECIES_ tRNA uracil 4-sulfurtransferase ThiI [Peptostreptococcus]	Peptostreptococcus_canis_DSM_27025 WP_185623395.1 tRNA uracil 4-sulfurtransferase ThiI [Peptostreptococcus canis]	Peptostreptococcus_faecalis_Marseille-P4308 WP_101772410.1 tRNA uracil 4-sulfurtransferase ThiI [Peptostreptococcus faecalis]	Peptostreptococcus_russellii_RT-10B WP_106777416.1 tRNA uracil 4-sulfurtransferase ThiI [Peptostreptococcus russellii]	Peptostreptococcus_stomatis_DSM_17678 WP_007788828.1 tRNA uracil 4-sulfurtransferase ThiI [Peptostreptococcus stomatis]	Proteocatella_sphenisci_DSM_23131 WP_028828435.1 tRNA uracil 4-sulfurtransferase ThiI [Proteocatella sphenisci]	Romboutsia_faecis_NSJ-18 WP_153971873.1 tRNA uracil 4-sulfurtransferase ThiI [Romboutsia faecis]	Romboutsia_hominis_MT17 WP_092923638.1 MULTISPECIES_ tRNA uracil 4-sulfurtransferase ThiI [Romboutsia]	Romboutsia_ilealis_CRIB WP_180702243.1 tRNA uracil 4-sulfurtransferase ThiI [Romboutsia ilealis]	Romboutsia_lituseburensis_DSM_797 WP_092726650.1 tRNA uracil 4-sulfurtransferase ThiI [Romboutsia lituseburensis]	Romboutsia_maritimum_CCRI-22766 WP_095406653.1 tRNA uracil 4-sulfurtransferase ThiI [Romboutsia maritimum]	Romboutsia_sedimentorum_RC002 WP_284133642.1 tRNA uracil 4-sulfurtransferase ThiI [Romboutsia sedimentorum]	Romboutsia_timonensis_Marseille-P326 WP_071119439.1 tRNA uracil 4-sulfurtransferase ThiI [Romboutsia timonensis]	Romboutsia_weinsteinii_CCRI-19649 WP_199533975.1 tRNA uracil 4-sulfurtransferase ThiI [Romboutsia weinsteinii]	Tepidibacter_formicigenes_DSM_15518 WP_072888399.1 tRNA uracil 4-sulfurtransferase ThiI [Tepidibacter formicigenes]	Tepidibacter_mesophilus_JCM_16806 WP_099192475.1 tRNA uracil 4-sulfurtransferase ThiI [Tepidibacter mesophilus]	Tepidibacter_thalassicus_DSM_15285 WP_072724954.1 tRNA uracil 4-sulfurtransferase ThiI [Tepidibacter thalassicus]	Terrisporobacter_glycolicus_DSM_1288 WP_018592089.1 tRNA uracil 4-sulfurtransferase ThiI [Terrisporobacter glycolicus]	Terrisporobacter_hibernicus_MCA3 WP_148558201.1 tRNA uracil 4-sulfurtransferase ThiI [Terrisporobacter hibernicus]	Terrisporobacter_mayombei_DSM_6539 WP_228105779.1 tRNA uracil 4-sulfurtransferase ThiI [Terrisporobacter mayombei]	Terrisporobacter_othiniensis_08-306576 WP_039679409.1 MULTISPECIES_ tRNA uracil 4-sulfurtransferase ThiI [Terrisporobacter]
OG0000613	Acetoanaerobium_noterae_ATCC_35199 WP_079588223.1 cysteine desulfurase family protein [Acetoanaerobium noterae]	Acetoanaerobium_sticklandii_DSM_519 WP_013361658.1 cysteine desulfurase family protein [Acetoanaerobium sticklandii]	Alkalithermobacter_paradoxus_DSM_7309 WP_079412956.1 cysteine desulfurase family protein [Alkalithermobacter paradoxus]	Alkalithermobacter_thermoalcaliphilus_JW-YL-7 WP_066068447.1 cysteine desulfurase family protein [Alkalithermobacter thermoalcaliphilus]	Asaccharospora_irregularis_DSM_2635 WP_073123136.1 cysteine desulfurase family protein [Asaccharospora irregularis]	Clostridioides_difficile_DSM_1296 WP_009895806.1 cysteine desulfurase family protein [Clostridioides difficile]	Clostridium_butyricum_DSM_10702 WP_035762702.1 cysteine desulfurase family protein [Clostridium butyricum]	Criibacterium_bergeronii_CCR1_22567 WP_068912478.1 cysteine desulfurase family protein [Criibacterium bergeronii]	Eubacterium_yurii_ATCC_43714 WP_079652922.1 cysteine desulfurase [[Eubacterium] yurii]	Faecalimicrobium_dakarense_FF1 WP_042276895.1 cysteine desulfurase family protein [[Clostridium] dakarense]	Filifactor_alocis_ATCC_35896 WP_014262021.1 cysteine desulfurase family protein [Filifactor alocis]	Filifactor_villosus_CCUG_46385 WP_379787495.1 cysteine desulfurase family protein [Filifactor villosus]	Intestinibacter_bartlettii_DSM_16795 WP_007286339.1 cysteine desulfurase family protein [Intestinibacter bartlettii]	Lachnospira_multipara_ATCC_19207 WP_027430644.1 cysteine desulfurase family protein [Lachnospira multipara]	Maledivibacter_halophilus_M1 WP_079495889.1 cysteine desulfurase family protein [Maledivibacter halophilus]	Mediannikoviicoccus_vaginalis_Marseille-Q5883 WP_237037478.1 cysteine desulfurase family protein [Mediannikoviicoccus vaginalis]	Metaclostridioides_mangenotii_DSM_1289 WP_209457293.1 cysteine desulfurase family protein [Metaclostridioides mangenotii]	Paeniclostridium_ghonii_NCTR_3900 WP_250673941.1 cysteine desulfurase family protein [Paraclostridium ghonii]	Paraclostridium_bifermentans_ATCC_638 WP_021431751.1 cysteine desulfurase family protein [Paraclostridium bifermentans]	Paraclostridium_dentum_IIB4 WP_419743307.1 cysteine desulfurase family protein [Paraclostridium dentum]	Paraclostridium_sordellii_ATCC_9714 WP_057545741.1 cysteine desulfurase family protein [Paraclostridium sordellii]	Paraclostridium_tenue_JCM_6486 WP_147547138.1 cysteine desulfurase family protein [Paraclostridium tenue]	Paramaledivibacter_caminithermalis_DSM_15212 WP_073150235.1 cysteine desulfurase family protein [Paramaledivibacter caminithermalis]	Peptacetobacter_hiranonis_DSM_13275 WP_006440711.1 cysteine desulfurase family protein [Peptacetobacter hiranonis]	Peptacetobacter_hominis_ZHW00191 WP_142535734.1 cysteine desulfurase family protein [Peptacetobacter hominis]	Peptoanaerobacter_stomatis_ACC19a WP_040012571.1 cysteine desulfurase family protein [Peptoanaerobacter stomatis]	Peptoclostridium_acidaminophilum_al-2 WP_025435248.1 cysteine desulfurase family protein [Peptoclostridium acidaminophilum]	Peptoclostridium_litorale_DSM_5388 WP_143182433.1 cysteine desulfurase family protein [Peptoclostridium litorale]	Peptostreptococcus_anaerobius_653-L WP_002843225.1 MULTISPECIES_ cysteine desulfurase family protein [Peptostreptococcus]	Peptostreptococcus_canis_DSM_27025 WP_185623394.1 cysteine desulfurase family protein [Peptostreptococcus canis]	Peptostreptococcus_faecalis_Marseille-P4308 WP_101772411.1 cysteine desulfurase family protein [Peptostreptococcus faecalis]	Peptostreptococcus_russellii_RT-10B WP_106777415.1 cysteine desulfurase family protein [Peptostreptococcus russellii]	Peptostreptococcus_stomatis_DSM_17678 WP_007788855.1 cysteine desulfurase family protein [Peptostreptococcus stomatis]	Proteocatella_sphenisci_DSM_23131 WP_036931301.1 cysteine desulfurase family protein [Proteocatella sphenisci]	Romboutsia_faecis_NSJ-18 WP_153971874.1 cysteine desulfurase family protein [Romboutsia faecis]	Romboutsia_hominis_MT17 WP_092923635.1 MULTISPECIES_ cysteine desulfurase family protein [Romboutsia]	Romboutsia_ilealis_CRIB WP_180702244.1 cysteine desulfurase family protein [Romboutsia ilealis]	Romboutsia_lituseburensis_DSM_797 WP_092726648.1 cysteine desulfurase family protein [Romboutsia lituseburensis]	Romboutsia_maritimum_CCRI-22766 WP_095406654.1 cysteine desulfurase family protein [Romboutsia maritimum]	Romboutsia_sedimentorum_RC002 WP_284133643.1 cysteine desulfurase family protein [Romboutsia sedimentorum]	Romboutsia_timonensis_Marseille-P326 WP_071119438.1 MULTISPECIES_ cysteine desulfurase family protein [Peptostreptococcaceae]	Romboutsia_weinsteinii_CCRI-19649 WP_094368886.1 cysteine desulfurase family protein [Romboutsia weinsteinii]	Tepidibacter_formicigenes_DSM_15518 WP_072888397.1 cysteine desulfurase family protein [Tepidibacter formicigenes]	Tepidibacter_mesophilus_JCM_16806 WP_099192476.1 cysteine desulfurase family protein [Tepidibacter mesophilus]	Tepidibacter_thalassicus_DSM_15285 WP_072724952.1 cysteine desulfurase family protein [Tepidibacter thalassicus]	Terrisporobacter_glycolicus_DSM_1288 WP_018592088.1 cysteine desulfurase family protein [Terrisporobacter glycolicus]	Terrisporobacter_hibernicus_MCA3 WP_228415211.1 cysteine desulfurase family protein [Terrisporobacter hibernicus]	Terrisporobacter_mayombei_DSM_6539 WP_228105780.1 cysteine desulfurase family protein [Terrisporobacter mayombei]	Terrisporobacter_othiniensis_08-306576 WP_039679408.1 MULTISPECIES_ cysteine desulfurase family protein [Terrisporobacter]
OG0000614	Acetoanaerobium_noterae_ATCC_35199 WP_079588243.1 _d_CMP kinase [Acetoanaerobium noterae]	Acetoanaerobium_sticklandii_DSM_519 WP_013361681.1 _d_CMP kinase [Acetoanaerobium sticklandii]	Alkalithermobacter_paradoxus_DSM_7309 WP_079410863.1 _d_CMP kinase [Alkalithermobacter paradoxus]	Alkalithermobacter_thermoalcaliphilus_JW-YL-7 WP_066069791.1 _d_CMP kinase [Alkalithermobacter thermoalcaliphilus]	Asaccharospora_irregularis_DSM_2635 WP_073123896.1 _d_CMP kinase [Asaccharospora irregularis]	Clostridioides_difficile_DSM_1296 WP_009897018.1 _d_CMP kinase [Clostridioides difficile]	Clostridium_butyricum_DSM_10702 WP_002580082.1 MULTISPECIES_ _d_CMP kinase [Clostridium]	Criibacterium_bergeronii_CCR1_22567 WP_068911357.1 _d_CMP kinase [Criibacterium bergeronii]	Eubacterium_yurii_ATCC_43714 WP_079652714.1 _d_CMP kinase [[Eubacterium] yurii]	Faecalimicrobium_dakarense_FF1 WP_042273993.1 _d_CMP kinase [[Clostridium] dakarense]	Filifactor_alocis_ATCC_35896 WP_014262753.1 _d_CMP kinase [Filifactor alocis]	Filifactor_villosus_CCUG_46385 WP_379787988.1 _d_CMP kinase [Filifactor villosus]	Intestinibacter_bartlettii_DSM_16795 WP_007286991.1 _d_CMP kinase [Intestinibacter bartlettii]	Lachnospira_multipara_ATCC_19207 WP_027431813.1 _d_CMP kinase [Lachnospira multipara]	Maledivibacter_halophilus_M1 WP_079492214.1 _d_CMP kinase [Maledivibacter halophilus]	Mediannikoviicoccus_vaginalis_Marseille-Q5883 WP_255784606.1 _d_CMP kinase [Mediannikoviicoccus vaginalis]	Metaclostridioides_mangenotii_DSM_1289 WP_209455708.1 _d_CMP kinase [Metaclostridioides mangenotii]	Paeniclostridium_ghonii_NCTR_3900 WP_250675084.1 _d_CMP kinase [Paraclostridium ghonii]	Paraclostridium_bifermentans_ATCC_638 WP_021432950.1 _d_CMP kinase [Paraclostridium bifermentans]	Paraclostridium_dentum_IIB4 WP_025161907.1 MULTISPECIES_ _d_CMP kinase [Paraclostridium]	Paraclostridium_sordellii_ATCC_9714 WP_057544998.1 _d_CMP kinase [Paraclostridium sordellii]	Paraclostridium_tenue_JCM_6486 WP_346043639.1 _d_CMP kinase [Paraclostridium tenue]	Paramaledivibacter_caminithermalis_DSM_15212 WP_073146266.1 _d_CMP kinase [Paramaledivibacter caminithermalis]	Peptacetobacter_hiranonis_DSM_13275 WP_006440320.1 _d_CMP kinase [Peptacetobacter hiranonis]	Peptacetobacter_hominis_ZHW00191 WP_142535345.1 _d_CMP kinase [Peptacetobacter hominis]	Peptoanaerobacter_stomatis_ACC19a WP_009525310.1 _d_CMP kinase [Peptoanaerobacter stomatis]	Peptoclostridium_acidaminophilum_al-2 WP_025435656.1 _d_CMP kinase [Peptoclostridium acidaminophilum]	Peptoclostridium_litorale_DSM_5388 WP_038265554.1 _d_CMP kinase [Peptoclostridium litorale]	Peptostreptococcus_anaerobius_653-L WP_002844303.1 _d_CMP kinase [Peptostreptococcus anaerobius]	Peptostreptococcus_canis_DSM_27025 WP_185624119.1 _d_CMP kinase [Peptostreptococcus canis]	Peptostreptococcus_faecalis_Marseille-P4308 WP_101772927.1 _d_CMP kinase [Peptostreptococcus faecalis]	Peptostreptococcus_russellii_RT-10B WP_106776627.1 _d_CMP kinase [Peptostreptococcus russellii]	Peptostreptococcus_stomatis_DSM_17678 WP_007789418.1 _d_CMP kinase [Peptostreptococcus stomatis]	Proteocatella_sphenisci_DSM_23131 WP_028828320.1 _d_CMP kinase [Proteocatella sphenisci]	Romboutsia_faecis_NSJ-18 WP_153926240.1 _d_CMP kinase [Romboutsia faecis]	Romboutsia_hominis_MT17 WP_092925817.1 MULTISPECIES_ _d_CMP kinase [Romboutsia]	Romboutsia_ilealis_CRIB WP_180703517.1 MULTISPECIES_ _d_CMP kinase [Romboutsia]	Romboutsia_lituseburensis_DSM_797 WP_092725149.1 _d_CMP kinase [Romboutsia lituseburensis]	Romboutsia_maritimum_CCRI-22766 WP_095405124.1 _d_CMP kinase [Romboutsia maritimum]	Romboutsia_sedimentorum_RC002 WP_284130914.1 _d_CMP kinase [Romboutsia sedimentorum]	Romboutsia_timonensis_Marseille-P326 WP_071120392.1 MULTISPECIES_ _d_CMP kinase [Romboutsia]	Romboutsia_weinsteinii_CCRI-19649 WP_094368642.1 _d_CMP kinase [Romboutsia weinsteinii]	Tepidibacter_formicigenes_DSM_15518 WP_072887628.1 _d_CMP kinase [Tepidibacter formicigenes]	Tepidibacter_mesophilus_JCM_16806 WP_099189252.1 _d_CMP kinase [Tepidibacter mesophilus]	Tepidibacter_thalassicus_DSM_15285 WP_072726320.1 _d_CMP kinase [Tepidibacter thalassicus]	Terrisporobacter_glycolicus_DSM_1288 WP_018590891.1 _d_CMP kinase [Terrisporobacter glycolicus]	Terrisporobacter_hibernicus_MCA3 WP_228415998.1 MULTISPECIES_ _d_CMP kinase [Terrisporobacter]	Terrisporobacter_mayombei_DSM_6539 WP_228104954.1 _d_CMP kinase [Terrisporobacter mayombei]	Terrisporobacter_othiniensis_08-306576 WP_039680091.1 MULTISPECIES_ _d_CMP kinase [Terrisporobacter]
OG0000615	Acetoanaerobium_noterae_ATCC_35199 WP_079588259.1 alanine--tRNA ligase [Acetoanaerobium noterae]	Acetoanaerobium_sticklandii_DSM_519 WP_013361704.1 alanine--tRNA ligase [Acetoanaerobium sticklandii]	Alkalithermobacter_paradoxus_DSM_7309 WP_079411005.1 alanine--tRNA ligase [Alkalithermobacter paradoxus]	Alkalithermobacter_thermoalcaliphilus_JW-YL-7 WP_066069985.1 alanine--tRNA ligase [Alkalithermobacter thermoalcaliphilus]	Asaccharospora_irregularis_DSM_2635 WP_073123586.1 alanine--tRNA ligase [Asaccharospora irregularis]	Clostridioides_difficile_DSM_1296 WP_009889064.1 alanine--tRNA ligase [Clostridioides difficile]	Clostridium_butyricum_DSM_10702 WP_003409911.1 alanine--tRNA ligase [Clostridium butyricum]	Criibacterium_bergeronii_CCR1_22567 WP_068914160.1 alanine--tRNA ligase [Criibacterium bergeronii]	Eubacterium_yurii_ATCC_43714 WP_079652181.1 alanine--tRNA ligase [[Eubacterium] yurii]	Faecalimicrobium_dakarense_FF1 WP_042272108.1 alanine--tRNA ligase [[Clostridium] dakarense]	Filifactor_alocis_ATCC_35896 WP_014262036.1 alanine--tRNA ligase [Filifactor alocis]	Filifactor_villosus_CCUG_46385 WP_379789113.1 alanine--tRNA ligase [Filifactor villosus]	Intestinibacter_bartlettii_DSM_16795 WP_007287277.1 alanine--tRNA ligase [Intestinibacter bartlettii]	Lachnospira_multipara_ATCC_19207 WP_027430790.1 alanine--tRNA ligase [Lachnospira multipara]	Maledivibacter_halophilus_M1 WP_079491765.1 alanine--tRNA ligase [Maledivibacter halophilus]	Mediannikoviicoccus_vaginalis_Marseille-Q5883 WP_237036361.1 alanine--tRNA ligase [Mediannikoviicoccus vaginalis]	Metaclostridioides_mangenotii_DSM_1289 WP_209456020.1 alanine--tRNA ligase [Metaclostridioides mangenotii]	Paeniclostridium_ghonii_NCTR_3900 WP_250674602.1 alanine--tRNA ligase [Paraclostridium ghonii]	Paraclostridium_bifermentans_ATCC_638 WP_021432178.1 alanine--tRNA ligase [Paraclostridium bifermentans]	Paraclostridium_dentum_IIB4 WP_419742677.1 alanine--tRNA ligase [Paraclostridium dentum]	Paraclostridium_sordellii_ATCC_9714 WP_021128920.1 alanine--tRNA ligase [Paraclostridium sordellii]	Paraclostridium_tenue_JCM_6486 WP_346045841.1 alanine--tRNA ligase [Paraclostridium tenue]	Paramaledivibacter_caminithermalis_DSM_15212 WP_073146427.1 alanine--tRNA ligase [Paramaledivibacter caminithermalis]	Peptacetobacter_hiranonis_DSM_13275 WP_040410430.1 alanine--tRNA ligase [Peptacetobacter hiranonis]	Peptacetobacter_hominis_ZHW00191 WP_142535877.1 alanine--tRNA ligase [Peptacetobacter hominis]	Peptoanaerobacter_stomatis_ACC19a WP_009525804.1 alanine--tRNA ligase [Peptoanaerobacter stomatis]	Peptoclostridium_acidaminophilum_al-2 WP_025435540.1 alanine--tRNA ligase [Peptoclostridium acidaminophilum]	Peptoclostridium_litorale_DSM_5388 WP_038268138.1 alanine--tRNA ligase [Peptoclostridium litorale]	Peptostreptococcus_anaerobius_653-L WP_002844088.1 alanine--tRNA ligase [Peptostreptococcus anaerobius]	Peptostreptococcus_canis_DSM_27025 WP_185624807.1 alanine--tRNA ligase [Peptostreptococcus canis]	Peptostreptococcus_faecalis_Marseille-P4308 WP_101772771.1 alanine--tRNA ligase [Peptostreptococcus faecalis]	Peptostreptococcus_russellii_RT-10B WP_106776488.1 alanine--tRNA ligase [Peptostreptococcus russellii]	Peptostreptococcus_stomatis_DSM_17678 WP_007788065.1 alanine--tRNA ligase [Peptostreptococcus stomatis]	Proteocatella_sphenisci_DSM_23131 WP_028829655.1 alanine--tRNA ligase [Proteocatella sphenisci]	Romboutsia_faecis_NSJ-18 WP_153924206.1 alanine--tRNA ligase [Romboutsia faecis]	Romboutsia_hominis_MT17 WP_092924602.1 MULTISPECIES_ alanine--tRNA ligase [Romboutsia]	Romboutsia_ilealis_CRIB WP_180701966.1 alanine--tRNA ligase [Romboutsia ilealis]	Romboutsia_lituseburensis_DSM_797 WP_092725950.1 alanine--tRNA ligase [Romboutsia lituseburensis]	Romboutsia_maritimum_CCRI-22766 WP_095404859.1 alanine--tRNA ligase [Romboutsia maritimum]	Romboutsia_sedimentorum_RC002 WP_284132197.1 alanine--tRNA ligase [Romboutsia sedimentorum]	Romboutsia_timonensis_Marseille-P326 WP_071119745.1 alanine--tRNA ligase [Romboutsia timonensis]	Romboutsia_weinsteinii_CCRI-19649 WP_094366617.1 alanine--tRNA ligase [Romboutsia weinsteinii]	Tepidibacter_formicigenes_DSM_15518 WP_072888761.1 alanine--tRNA ligase [Tepidibacter formicigenes]	Tepidibacter_mesophilus_JCM_16806 WP_099192148.1 alanine--tRNA ligase [Tepidibacter mesophilus]	Tepidibacter_thalassicus_DSM_15285 WP_072723676.1 alanine--tRNA ligase [Tepidibacter thalassicus]	Terrisporobacter_glycolicus_DSM_1288 WP_018589671.1 alanine--tRNA ligase [Terrisporobacter glycolicus]	Terrisporobacter_hibernicus_MCA3 WP_228415564.1 alanine--tRNA ligase [Terrisporobacter hibernicus]	Terrisporobacter_mayombei_DSM_6539 WP_228103596.1 alanine--tRNA ligase [Terrisporobacter mayombei]	Terrisporobacter_othiniensis_08-306576 WP_039680266.1 MULTISPECIES_ alanine--tRNA ligase [Terrisporobacter]
OG0000616	Acetoanaerobium_noterae_ATCC_35199 WP_079588265.1 YraN family protein [Acetoanaerobium noterae]	Acetoanaerobium_sticklandii_DSM_519 WP_013361783.1 MULTISPECIES_ YraN family protein [Acetoanaerobium]	Alkalithermobacter_paradoxus_DSM_7309 WP_079412446.1 YraN family protein [Alkalithermobacter paradoxus]	Alkalithermobacter_thermoalcaliphilus_JW-YL-7 WP_334292123.1 YraN family protein [Alkalithermobacter thermoalcaliphilus]	Asaccharospora_irregularis_DSM_2635 WP_073123562.1 YraN family protein [Asaccharospora irregularis]	Clostridioides_difficile_DSM_1296 WP_003438259.1 YraN family protein [Clostridioides difficile]	Clostridium_butyricum_DSM_10702 WP_035762438.1 YraN family protein [Clostridium butyricum]	Criibacterium_bergeronii_CCR1_22567 WP_068911341.1 YraN family protein [Criibacterium bergeronii]	Eubacterium_yurii_ATCC_43714 WP_079652297.1 YraN family protein [[Eubacterium] yurii]	Faecalimicrobium_dakarense_FF1 WP_042272068.1 YraN family protein [[Clostridium] dakarense]	Filifactor_alocis_ATCC_35896 WP_014262160.1 YraN family protein [Filifactor alocis]	Filifactor_villosus_CCUG_46385 WP_379788103.1 YraN family protein [Filifactor villosus]	Intestinibacter_bartlettii_DSM_16795 WP_242658750.1 YraN family protein [Intestinibacter bartlettii]	Lachnospira_multipara_ATCC_19207 WP_027430735.1 MULTISPECIES_ YraN family protein [Lachnospira]	Maledivibacter_halophilus_M1 WP_208985122.1 YraN family protein [Maledivibacter halophilus]	Mediannikoviicoccus_vaginalis_Marseille-Q5883 WP_237036569.1 YraN family protein [Mediannikoviicoccus vaginalis]	Metaclostridioides_mangenotii_DSM_1289 WP_209456027.1 YraN family protein [Metaclostridioides mangenotii]	Paeniclostridium_ghonii_NCTR_3900 WP_250673047.1 YraN family protein [Paraclostridium ghonii]	Paraclostridium_bifermentans_ATCC_638 WP_021429588.1 MULTISPECIES_ YraN family protein [Paraclostridium]	Paraclostridium_dentum_IIB4 WP_021429588.1 MULTISPECIES_ YraN family protein [Paraclostridium]	Paraclostridium_sordellii_ATCC_9714 WP_054631481.1 YraN family protein [Paraclostridium sordellii]	Paraclostridium_tenue_JCM_6486 WP_346041200.1 YraN family protein [Paraclostridium tenue]	Paramaledivibacter_caminithermalis_DSM_15212 WP_073149016.1 YraN family protein [Paramaledivibacter caminithermalis]	Peptacetobacter_hiranonis_DSM_13275 WP_006440106.1 YraN family protein [Peptacetobacter hiranonis]	Peptacetobacter_hominis_ZHW00191 WP_142535887.1 YraN family protein [Peptacetobacter hominis]	Peptoanaerobacter_stomatis_ACC19a WP_009525363.1 YraN family protein [Peptoanaerobacter stomatis]	Peptoclostridium_acidaminophilum_al-2 WP_025435529.1 YraN family protein [Peptoclostridium acidaminophilum]	Peptoclostridium_litorale_DSM_5388 WP_038268114.1 YraN family protein [Peptoclostridium litorale]	Peptostreptococcus_anaerobius_653-L WP_002844080.1 MULTISPECIES_ YraN family protein [Peptostreptococcus]	Peptostreptococcus_canis_DSM_27025 WP_185624799.1 YraN family protein [Peptostreptococcus canis]	Peptostreptococcus_faecalis_Marseille-P4308 WP_101772764.1 YraN family protein [Peptostreptococcus faecalis]	Peptostreptococcus_russellii_RT-10B WP_106776478.1 YraN family protein [Peptostreptococcus russellii]	Peptostreptococcus_stomatis_DSM_17678 WP_007788919.1 YraN family protein [Peptostreptococcus stomatis]	Proteocatella_sphenisci_DSM_23131 WP_028830028.1 YraN family protein [Proteocatella sphenisci]	Romboutsia_faecis_NSJ-18 WP_153924190.1 YraN family protein [Romboutsia faecis]	Romboutsia_hominis_MT17 WP_092924547.1 YraN family protein [Romboutsia hominis]	Romboutsia_ilealis_CRIB WP_180701979.1 YraN family protein [Romboutsia ilealis]	Romboutsia_lituseburensis_DSM_797 WP_092725969.1 YraN family protein [Romboutsia lituseburensis]	Romboutsia_maritimum_CCRI-22766 WP_095404847.1 YraN family protein [Romboutsia maritimum]	Romboutsia_sedimentorum_RC002 WP_284132185.1 YraN family protein [Romboutsia sedimentorum]	Romboutsia_timonensis_Marseille-P326 WP_071119733.1 YraN family protein [Romboutsia timonensis]	Romboutsia_weinsteinii_CCRI-19649 WP_094366605.1 YraN family protein [Romboutsia weinsteinii]	Tepidibacter_formicigenes_DSM_15518 WP_072888999.1 YraN family protein [Tepidibacter formicigenes]	Tepidibacter_mesophilus_JCM_16806 WP_099190426.1 YraN family protein [Tepidibacter mesophilus]	Tepidibacter_thalassicus_DSM_15285 WP_072723704.1 YraN family protein [Tepidibacter thalassicus]	Terrisporobacter_glycolicus_DSM_1288 WP_018589683.1 MULTISPECIES_ YraN family protein [Terrisporobacter]	Terrisporobacter_hibernicus_MCA3 WP_018589683.1 MULTISPECIES_ YraN family protein [Terrisporobacter]	Terrisporobacter_mayombei_DSM_6539 WP_228103607.1 MULTISPECIES_ YraN family protein [Terrisporobacter]	Terrisporobacter_othiniensis_08-306576 WP_039679629.1 MULTISPECIES_ YraN family protein [Terrisporobacter]
OG0000617	Acetoanaerobium_noterae_ATCC_35199 WP_079588269.1 ribosome biogenesis GTPase YlqF [Acetoanaerobium noterae]	Acetoanaerobium_sticklandii_DSM_519 WP_013361787.1 ribosome biogenesis GTPase YlqF [Acetoanaerobium sticklandii]	Alkalithermobacter_paradoxus_DSM_7309 WP_331722048.1 ribosome biogenesis GTPase YlqF [Alkalithermobacter paradoxus]	Alkalithermobacter_thermoalcaliphilus_JW-YL-7 WP_066070275.1 ribosome biogenesis GTPase YlqF [Alkalithermobacter thermoalcaliphilus]	Asaccharospora_irregularis_DSM_2635 WP_073123554.1 ribosome biogenesis GTPase YlqF [Asaccharospora irregularis]	Clostridioides_difficile_DSM_1296 WP_003438227.1 ribosome biogenesis GTPase YlqF [Clostridioides difficile]	Clostridium_butyricum_DSM_10702 WP_002579615.1 MULTISPECIES_ ribosome biogenesis GTPase YlqF [Clostridium]	Criibacterium_bergeronii_CCR1_22567 WP_068913396.1 ribosome biogenesis GTPase YlqF [Criibacterium bergeronii]	Eubacterium_yurii_ATCC_43714 WP_079651338.1 ribosome biogenesis GTPase YlqF [[Eubacterium] yurii]	Faecalimicrobium_dakarense_FF1 WP_330362411.1 ribosome biogenesis GTPase YlqF [[Clostridium] dakarense]	Filifactor_alocis_ATCC_35896 WP_014262701.1 ribosome biogenesis GTPase YlqF [Filifactor alocis]	Filifactor_villosus_CCUG_46385 WP_379789072.1 ribosome biogenesis GTPase YlqF [Filifactor villosus]	Intestinibacter_bartlettii_DSM_16795 WP_007287294.1 ribosome biogenesis GTPase YlqF [Intestinibacter bartlettii]	Lachnospira_multipara_ATCC_19207 WP_051195356.1 ribosome biogenesis GTPase YlqF [Lachnospira multipara]	Maledivibacter_halophilus_M1 WP_079495052.1 ribosome biogenesis GTPase YlqF [Maledivibacter halophilus]	Mediannikoviicoccus_vaginalis_Marseille-Q5883 WP_255784615.1 ribosome biogenesis GTPase YlqF [Mediannikoviicoccus vaginalis]	Metaclostridioides_mangenotii_DSM_1289 WP_209456047.1 ribosome biogenesis GTPase YlqF [Metaclostridioides mangenotii]	Paeniclostridium_ghonii_NCTR_3900 WP_250673052.1 ribosome biogenesis GTPase YlqF [Paraclostridium ghonii]	Paraclostridium_bifermentans_ATCC_638 WP_021433782.1 ribosome biogenesis GTPase YlqF [Paraclostridium bifermentans]	Paraclostridium_dentum_IIB4 WP_226887891.1 ribosome biogenesis GTPase YlqF [Paraclostridium bifermentans]	Paraclostridium_sordellii_ATCC_9714 WP_244465146.1 ribosome biogenesis GTPase YlqF [Paraclostridium sordellii]	Paraclostridium_tenue_JCM_6486 WP_346041190.1 ribosome biogenesis GTPase YlqF [Paraclostridium tenue]	Paramaledivibacter_caminithermalis_DSM_15212 WP_084111871.1 ribosome biogenesis GTPase YlqF [Paramaledivibacter caminithermalis]	Peptacetobacter_hiranonis_DSM_13275 WP_006440098.1 MULTISPECIES_ ribosome biogenesis GTPase YlqF [Peptostreptococcales]	Peptacetobacter_hominis_ZHW00191 WP_142535894.1 ribosome biogenesis GTPase YlqF [Peptacetobacter hominis]	Peptoanaerobacter_stomatis_ACC19a WP_009524775.1 ribosome biogenesis GTPase YlqF [Peptoanaerobacter stomatis]	Peptoclostridium_acidaminophilum_al-2 WP_038601872.1 ribosome biogenesis GTPase YlqF [Peptoclostridium acidaminophilum]	Peptoclostridium_litorale_DSM_5388 WP_038268098.1 ribosome biogenesis GTPase YlqF [Peptoclostridium litorale]	Peptostreptococcus_anaerobius_653-L WP_002844079.1 ribosome biogenesis GTPase YlqF [Peptostreptococcus anaerobius]	Peptostreptococcus_canis_DSM_27025 WP_185624794.1 ribosome biogenesis GTPase YlqF [Peptostreptococcus canis]	Peptostreptococcus_faecalis_Marseille-P4308 WP_180946850.1 ribosome biogenesis GTPase YlqF [Peptostreptococcus faecalis]	Peptostreptococcus_russellii_RT-10B WP_106776471.1 ribosome biogenesis GTPase YlqF [Peptostreptococcus russellii]	Peptostreptococcus_stomatis_DSM_17678 WP_007790351.1 ribosome biogenesis GTPase YlqF [Peptostreptococcus stomatis]	Proteocatella_sphenisci_DSM_23131 WP_028829785.1 ribosome biogenesis GTPase YlqF [Proteocatella sphenisci]	Romboutsia_faecis_NSJ-18 WP_153924354.1 ribosome biogenesis GTPase YlqF [Romboutsia faecis]	Romboutsia_hominis_MT17 WP_092927408.1 MULTISPECIES_ ribosome biogenesis GTPase YlqF [Romboutsia]	Romboutsia_ilealis_CRIB WP_330404858.1 MULTISPECIES_ ribosome biogenesis GTPase YlqF [Romboutsia]	Romboutsia_lituseburensis_DSM_797 WP_330385805.1 ribosome biogenesis GTPase YlqF [Romboutsia lituseburensis]	Romboutsia_maritimum_CCRI-22766 WP_199533591.1 ribosome biogenesis GTPase YlqF [Romboutsia maritimum]	Romboutsia_sedimentorum_RC002 WP_284132479.1 ribosome biogenesis GTPase YlqF [Romboutsia sedimentorum]	Romboutsia_timonensis_Marseille-P326 WP_330385860.1 ribosome biogenesis GTPase YlqF [Romboutsia timonensis]	Romboutsia_weinsteinii_CCRI-19649 WP_094366829.1 ribosome biogenesis GTPase YlqF [Romboutsia weinsteinii]	Tepidibacter_formicigenes_DSM_15518 WP_072889006.1 ribosome biogenesis GTPase YlqF [Tepidibacter formicigenes]	Tepidibacter_mesophilus_JCM_16806 WP_099190508.1 ribosome biogenesis GTPase YlqF [Tepidibacter mesophilus]	Tepidibacter_thalassicus_DSM_15285 WP_143145368.1 ribosome biogenesis GTPase YlqF [Tepidibacter thalassicus]	Terrisporobacter_glycolicus_DSM_1288 WP_018589717.1 MULTISPECIES_ ribosome biogenesis GTPase YlqF [Terrisporobacter]	Terrisporobacter_hibernicus_MCA3 WP_018589717.1 MULTISPECIES_ ribosome biogenesis GTPase YlqF [Terrisporobacter]	Terrisporobacter_mayombei_DSM_6539 WP_228103641.1 ribosome biogenesis GTPase YlqF [Terrisporobacter mayombei]	Terrisporobacter_othiniensis_08-306576 WP_039677930.1 MULTISPECIES_ ribosome biogenesis GTPase YlqF [Terrisporobacter]
OG0000618	Acetoanaerobium_noterae_ATCC_35199 WP_079588270.1 50S ribosomal protein L19 [Acetoanaerobium noterae]	Acetoanaerobium_sticklandii_DSM_519 WP_013361788.1 50S ribosomal protein L19 [Acetoanaerobium sticklandii]	Alkalithermobacter_paradoxus_DSM_7309 WP_079412438.1 50S ribosomal protein L19 [Alkalithermobacter paradoxus]	Alkalithermobacter_thermoalcaliphilus_JW-YL-7 WP_066070278.1 50S ribosomal protein L19 [Alkalithermobacter thermoalcaliphilus]	Asaccharospora_irregularis_DSM_2635 WP_073123550.1 50S ribosomal protein L19 [Asaccharospora irregularis]	Clostridioides_difficile_DSM_1296 WP_003419350.1 MULTISPECIES_ 50S ribosomal protein L19 [Clostridioides]	Clostridium_butyricum_DSM_10702 WP_002579614.1 MULTISPECIES_ 50S ribosomal protein L19 [Clostridium]	Criibacterium_bergeronii_CCR1_22567 WP_068913477.1 50S ribosomal protein L19 [Criibacterium bergeronii]	Eubacterium_yurii_ATCC_43714 WP_005366322.1 50S ribosomal protein L19 [[Eubacterium] yurii]	Faecalimicrobium_dakarense_FF1 WP_042271981.1 MULTISPECIES_ 50S ribosomal protein L19 [Clostridia]	Filifactor_alocis_ATCC_35896 WP_014262389.1 50S ribosomal protein L19 [Filifactor alocis]	Filifactor_villosus_CCUG_46385 WP_379789068.1 50S ribosomal protein L19 [Filifactor villosus]	Intestinibacter_bartlettii_DSM_16795 WP_007287295.1 50S ribosomal protein L19 [Intestinibacter bartlettii]	Lachnospira_multipara_ATCC_19207 WP_034245423.1 MULTISPECIES_ 50S ribosomal protein L19 [Lachnospira]	Maledivibacter_halophilus_M1 WP_079495209.1 50S ribosomal protein L19 [Maledivibacter halophilus]	Mediannikoviicoccus_vaginalis_Marseille-Q5883 WP_237036571.1 50S ribosomal protein L19 [Mediannikoviicoccus vaginalis]	Metaclostridioides_mangenotii_DSM_1289 WP_209456048.1 50S ribosomal protein L19 [Metaclostridioides mangenotii]	Paeniclostridium_ghonii_NCTR_3900 WP_250673053.1 50S ribosomal protein L19 [Paraclostridium ghonii]	Paraclostridium_bifermentans_ATCC_638 WP_021433783.1 MULTISPECIES_ 50S ribosomal protein L19 [Paraclostridium]	Paraclostridium_dentum_IIB4 WP_021433783.1 MULTISPECIES_ 50S ribosomal protein L19 [Paraclostridium]	Paraclostridium_sordellii_ATCC_9714 WP_021122803.1 50S ribosomal protein L19 [Paraclostridium sordellii]	Paraclostridium_tenue_JCM_6486 WP_147543272.1 MULTISPECIES_ 50S ribosomal protein L19 [Peptostreptococcaceae]	Paramaledivibacter_caminithermalis_DSM_15212 WP_073149045.1 50S ribosomal protein L19 [Paramaledivibacter caminithermalis]	Peptacetobacter_hiranonis_DSM_13275 WP_040410422.1 MULTISPECIES_ 50S ribosomal protein L19 [Peptostreptococcales]	Peptacetobacter_hominis_ZHW00191 WP_142535895.1 50S ribosomal protein L19 [Peptacetobacter hominis]	Peptoanaerobacter_stomatis_ACC19a WP_009524774.1 50S ribosomal protein L19 [Peptoanaerobacter stomatis]	Peptoclostridium_acidaminophilum_al-2 WP_038601869.1 50S ribosomal protein L19 [Peptoclostridium acidaminophilum]	Peptoclostridium_litorale_DSM_5388 WP_038268096.1 50S ribosomal protein L19 [Peptoclostridium litorale]	Peptostreptococcus_anaerobius_653-L WP_002844108.1 MULTISPECIES_ 50S ribosomal protein L19 [Peptostreptococcus]	Peptostreptococcus_canis_DSM_27025 WP_185624793.1 50S ribosomal protein L19 [Peptostreptococcus canis]	Peptostreptococcus_faecalis_Marseille-P4308 WP_101772760.1 50S ribosomal protein L19 [Peptostreptococcus faecalis]	Peptostreptococcus_russellii_RT-10B WP_106776470.1 50S ribosomal protein L19 [Peptostreptococcus russellii]	Peptostreptococcus_stomatis_DSM_17678 WP_007790376.1 50S ribosomal protein L19 [Peptostreptococcus stomatis]	Proteocatella_sphenisci_DSM_23131 WP_028829784.1 50S ribosomal protein L19 [Proteocatella sphenisci]	Romboutsia_faecis_NSJ-18 WP_153924180.1 50S ribosomal protein L19 [Romboutsia faecis]	Romboutsia_hominis_MT17 WP_092924533.1 MULTISPECIES_ 50S ribosomal protein L19 [Romboutsia]	Romboutsia_ilealis_CRIB WP_180703705.1 MULTISPECIES_ 50S ribosomal protein L19 [Romboutsia]	Romboutsia_lituseburensis_DSM_797 WP_092725986.1 50S ribosomal protein L19 [Romboutsia lituseburensis]	Romboutsia_maritimum_CCRI-22766 WP_095404843.1 50S ribosomal protein L19 [Romboutsia maritimum]	Romboutsia_sedimentorum_RC002 WP_284132169.1 50S ribosomal protein L19 [Romboutsia sedimentorum]	Romboutsia_timonensis_Marseille-P326 WP_071121358.1 50S ribosomal protein L19 [Romboutsia timonensis]	Romboutsia_weinsteinii_CCRI-19649 WP_094366596.1 50S ribosomal protein L19 [Romboutsia weinsteinii]	Tepidibacter_formicigenes_DSM_15518 WP_143151328.1 50S ribosomal protein L19 [Tepidibacter formicigenes]	Tepidibacter_mesophilus_JCM_16806 WP_099190418.1 50S ribosomal protein L19 [Tepidibacter mesophilus]	Tepidibacter_thalassicus_DSM_15285 WP_143145363.1 50S ribosomal protein L19 [Tepidibacter thalassicus]	Terrisporobacter_glycolicus_DSM_1288 WP_018589718.1 MULTISPECIES_ 50S ribosomal protein L19 [Terrisporobacter]	Terrisporobacter_hibernicus_MCA3 WP_039677931.1 MULTISPECIES_ 50S ribosomal protein L19 [Terrisporobacter]	Terrisporobacter_mayombei_DSM_6539 WP_228103642.1 50S ribosomal protein L19 [Terrisporobacter mayombei]	Terrisporobacter_othiniensis_08-306576 WP_039677931.1 MULTISPECIES_ 50S ribosomal protein L19 [Terrisporobacter]
OG0000619	Acetoanaerobium_noterae_ATCC_35199 WP_079588271.1 tRNA _guanosine_37_-N1_-methyltransferase TrmD [Acetoanaerobium noterae]	Acetoanaerobium_sticklandii_DSM_519 WP_013361789.1 tRNA _guanosine_37_-N1_-methyltransferase TrmD [Acetoanaerobium sticklandii]	Alkalithermobacter_paradoxus_DSM_7309 WP_079412436.1 tRNA _guanosine_37_-N1_-methyltransferase TrmD [Alkalithermobacter paradoxus]	Alkalithermobacter_thermoalcaliphilus_JW-YL-7 WP_066070281.1 tRNA _guanosine_37_-N1_-methyltransferase TrmD [Alkalithermobacter thermoalcaliphilus]	Asaccharospora_irregularis_DSM_2635 WP_073123548.1 tRNA _guanosine_37_-N1_-methyltransferase TrmD [Asaccharospora irregularis]	Clostridioides_difficile_DSM_1296 WP_003438222.1 tRNA _guanosine_37_-N1_-methyltransferase TrmD [Clostridioides difficile]	Clostridium_butyricum_DSM_10702 WP_002579613.1 MULTISPECIES_ tRNA _guanosine_37_-N1_-methyltransferase TrmD [Clostridium]	Criibacterium_bergeronii_CCR1_22567 WP_068914182.1 tRNA _guanosine_37_-N1_-methyltransferase TrmD [Criibacterium bergeronii]	Eubacterium_yurii_ATCC_43714 WP_079651433.1 tRNA _guanosine_37_-N1_-methyltransferase TrmD [[Eubacterium] yurii]	Faecalimicrobium_dakarense_FF1 WP_042271978.1 tRNA _guanosine_37_-N1_-methyltransferase TrmD [[Clostridium] dakarense]	Filifactor_alocis_ATCC_35896 WP_014262804.1 tRNA _guanosine_37_-N1_-methyltransferase TrmD [Filifactor alocis]	Filifactor_villosus_CCUG_46385 WP_379789064.1 tRNA _guanosine_37_-N1_-methyltransferase TrmD [Filifactor villosus]	Intestinibacter_bartlettii_DSM_16795 WP_007287296.1 tRNA _guanosine_37_-N1_-methyltransferase TrmD [Intestinibacter bartlettii]	Lachnospira_multipara_ATCC_19207 WP_027430948.1 tRNA _guanosine_37_-N1_-methyltransferase TrmD [Lachnospira multipara]	Maledivibacter_halophilus_M1 WP_079495055.1 tRNA _guanosine_37_-N1_-methyltransferase TrmD [Maledivibacter halophilus]	Mediannikoviicoccus_vaginalis_Marseille-Q5883 WP_237036572.1 tRNA _guanosine_37_-N1_-methyltransferase TrmD [Mediannikoviicoccus vaginalis]	Metaclostridioides_mangenotii_DSM_1289 WP_209456049.1 tRNA _guanosine_37_-N1_-methyltransferase TrmD [Metaclostridioides mangenotii]	Paeniclostridium_ghonii_NCTR_3900 WP_250673054.1 tRNA _guanosine_37_-N1_-methyltransferase TrmD [Paraclostridium ghonii]	Paraclostridium_bifermentans_ATCC_638 WP_021433784.1 tRNA _guanosine_37_-N1_-methyltransferase TrmD [Paraclostridium bifermentans]	Paraclostridium_dentum_IIB4 WP_419741969.1 tRNA _guanosine_37_-N1_-methyltransferase TrmD [Paraclostridium dentum]	Paraclostridium_sordellii_ATCC_9714 WP_057545469.1 tRNA _guanosine_37_-N1_-methyltransferase TrmD [Paraclostridium sordellii]	Paraclostridium_tenue_JCM_6486 WP_346041188.1 tRNA _guanosine_37_-N1_-methyltransferase TrmD [Paraclostridium tenue]	Paramaledivibacter_caminithermalis_DSM_15212 WP_073149004.1 tRNA _guanosine_37_-N1_-methyltransferase TrmD [Paramaledivibacter caminithermalis]	Peptacetobacter_hiranonis_DSM_13275 WP_040410421.1 tRNA _guanosine_37_-N1_-methyltransferase TrmD [Peptacetobacter hiranonis]	Peptacetobacter_hominis_ZHW00191 WP_142535896.1 tRNA _guanosine_37_-N1_-methyltransferase TrmD [Peptacetobacter hominis]	Peptoanaerobacter_stomatis_ACC19a WP_009526329.1 tRNA _guanosine_37_-N1_-methyltransferase TrmD [Peptoanaerobacter stomatis]	Peptoclostridium_acidaminophilum_al-2 WP_025435525.1 tRNA _guanosine_37_-N1_-methyltransferase TrmD [Peptoclostridium acidaminophilum]	Peptoclostridium_litorale_DSM_5388 WP_038268095.1 tRNA _guanosine_37_-N1_-methyltransferase TrmD [Peptoclostridium litorale]	Peptostreptococcus_anaerobius_653-L WP_242821671.1 tRNA _guanosine_37_-N1_-methyltransferase TrmD [Peptostreptococcus anaerobius]	Peptostreptococcus_canis_DSM_27025 WP_185624762.1 tRNA _guanosine_37_-N1_-methyltransferase TrmD [Peptostreptococcus canis]	Peptostreptococcus_faecalis_Marseille-P4308 WP_101772758.1 tRNA _guanosine_37_-N1_-methyltransferase TrmD [Peptostreptococcus faecalis]	Peptostreptococcus_russellii_RT-10B WP_106776468.1 tRNA _guanosine_37_-N1_-methyltransferase TrmD [Peptostreptococcus russellii]	Peptostreptococcus_stomatis_DSM_17678 WP_007790370.1 tRNA _guanosine_37_-N1_-methyltransferase TrmD [Peptostreptococcus stomatis]	Proteocatella_sphenisci_DSM_23131 WP_028829783.1 tRNA _guanosine_37_-N1_-methyltransferase TrmD [Proteocatella sphenisci]	Romboutsia_faecis_NSJ-18 WP_153924178.1 tRNA _guanosine_37_-N1_-methyltransferase TrmD [Romboutsia faecis]	Romboutsia_hominis_MT17 WP_092924531.1 MULTISPECIES_ tRNA _guanosine_37_-N1_-methyltransferase TrmD [Romboutsia]	Romboutsia_ilealis_CRIB WP_180701984.1 tRNA _guanosine_37_-N1_-methyltransferase TrmD [Romboutsia ilealis]	Romboutsia_lituseburensis_DSM_797 WP_092725987.1 tRNA _guanosine_37_-N1_-methyltransferase TrmD [Romboutsia lituseburensis]	Romboutsia_maritimum_CCRI-22766 WP_095404842.1 tRNA _guanosine_37_-N1_-methyltransferase TrmD [Romboutsia maritimum]	Romboutsia_sedimentorum_RC002 WP_284132168.1 tRNA _guanosine_37_-N1_-methyltransferase TrmD [Romboutsia sedimentorum]	Romboutsia_timonensis_Marseille-P326 WP_071119729.1 tRNA _guanosine_37_-N1_-methyltransferase TrmD [Romboutsia timonensis]	Romboutsia_weinsteinii_CCRI-19649 WP_094366595.1 tRNA _guanosine_37_-N1_-methyltransferase TrmD [Romboutsia weinsteinii]	Tepidibacter_formicigenes_DSM_15518 WP_072889007.1 tRNA _guanosine_37_-N1_-methyltransferase TrmD [Tepidibacter formicigenes]	Tepidibacter_mesophilus_JCM_16806 WP_099190416.1 tRNA _guanosine_37_-N1_-methyltransferase TrmD [Tepidibacter mesophilus]	Tepidibacter_thalassicus_DSM_15285 WP_072723713.1 tRNA _guanosine_37_-N1_-methyltransferase TrmD [Tepidibacter thalassicus]	Terrisporobacter_glycolicus_DSM_1288 WP_018589719.1 tRNA _guanosine_37_-N1_-methyltransferase TrmD [Terrisporobacter glycolicus]	Terrisporobacter_hibernicus_MCA3 WP_228415543.1 tRNA _guanosine_37_-N1_-methyltransferase TrmD [Terrisporobacter hibernicus]	Terrisporobacter_mayombei_DSM_6539 WP_228103643.1 tRNA _guanosine_37_-N1_-methyltransferase TrmD [Terrisporobacter mayombei]	Terrisporobacter_othiniensis_08-306576 WP_039677932.1 tRNA _guanosine_37_-N1_-methyltransferase TrmD [Terrisporobacter othiniensis]
OG0000620	Acetoanaerobium_noterae_ATCC_35199 WP_079588273.1 ribosome maturation factor RimM [Acetoanaerobium noterae]	Acetoanaerobium_sticklandii_DSM_519 WP_013361790.1 ribosome maturation factor RimM [Acetoanaerobium sticklandii]	Alkalithermobacter_paradoxus_DSM_7309 WP_079412434.1 ribosome maturation factor RimM [Alkalithermobacter paradoxus]	Alkalithermobacter_thermoalcaliphilus_JW-YL-7 WP_331722115.1 ribosome maturation factor RimM [Alkalithermobacter thermoalcaliphilus]	Asaccharospora_irregularis_DSM_2635 WP_073123546.1 ribosome maturation factor RimM [Asaccharospora irregularis]	Clostridioides_difficile_DSM_1296 WP_003438220.1 ribosome maturation factor RimM [Clostridioides difficile]	Clostridium_butyricum_DSM_10702 WP_003414781.1 MULTISPECIES_ ribosome maturation factor RimM [Clostridium]	Criibacterium_bergeronii_CCR1_22567 WP_068914181.1 ribosome maturation factor RimM [Criibacterium bergeronii]	Eubacterium_yurii_ATCC_43714 WP_079651434.1 16S rRNA processing protein RimM [[Eubacterium] yurii]	Faecalimicrobium_dakarense_FF1 WP_042271975.1 ribosome maturation factor RimM [[Clostridium] dakarense]	Filifactor_alocis_ATCC_35896 WP_014262805.1 ribosome maturation factor RimM [Filifactor alocis]	Filifactor_villosus_CCUG_46385 WP_379789063.1 ribosome maturation factor RimM [Filifactor villosus]	Intestinibacter_bartlettii_DSM_16795 WP_007287297.1 ribosome maturation factor RimM [Intestinibacter bartlettii]	Lachnospira_multipara_ATCC_19207 WP_027430728.1 MULTISPECIES_ ribosome maturation factor RimM [Lachnospira]	Maledivibacter_halophilus_M1 WP_079495056.1 ribosome maturation factor RimM [Maledivibacter halophilus]	Mediannikoviicoccus_vaginalis_Marseille-Q5883 WP_237036573.1 ribosome maturation factor RimM [Mediannikoviicoccus vaginalis]	Metaclostridioides_mangenotii_DSM_1289 WP_209456050.1 ribosome maturation factor RimM [Metaclostridioides mangenotii]	Paeniclostridium_ghonii_NCTR_3900 WP_250673055.1 ribosome maturation factor RimM [Paraclostridium ghonii]	Paraclostridium_bifermentans_ATCC_638 WP_021433785.1 ribosome maturation factor RimM [Paraclostridium bifermentans]	Paraclostridium_dentum_IIB4 WP_419741970.1 ribosome maturation factor RimM [Paraclostridium dentum]	Paraclostridium_sordellii_ATCC_9714 WP_021122806.1 ribosome maturation factor RimM [Paraclostridium sordellii]	Paraclostridium_tenue_JCM_6486 WP_346041186.1 ribosome maturation factor RimM [Paraclostridium tenue]	Paramaledivibacter_caminithermalis_DSM_15212 WP_073149002.1 ribosome maturation factor RimM [Paramaledivibacter caminithermalis]	Peptacetobacter_hiranonis_DSM_13275 WP_006440095.1 ribosome maturation factor RimM [Peptacetobacter hiranonis]	Peptacetobacter_hominis_ZHW00191 WP_246082014.1 ribosome maturation factor RimM [Peptacetobacter hominis]	Peptoanaerobacter_stomatis_ACC19a WP_040012541.1 ribosome maturation factor RimM [Peptoanaerobacter stomatis]	Peptoclostridium_acidaminophilum_al-2 WP_025435524.1 ribosome maturation factor RimM [Peptoclostridium acidaminophilum]	Peptoclostridium_litorale_DSM_5388 WP_038268093.1 ribosome maturation factor RimM [Peptoclostridium litorale]	Peptostreptococcus_anaerobius_653-L WP_002844570.1 MULTISPECIES_ ribosome maturation factor RimM [Peptostreptococcus]	Peptostreptococcus_canis_DSM_27025 WP_185624739.1 ribosome maturation factor RimM [Peptostreptococcus canis]	Peptostreptococcus_faecalis_Marseille-P4308 WP_101773210.1 ribosome maturation factor RimM [Peptostreptococcus faecalis]	Peptostreptococcus_russellii_RT-10B WP_106776467.1 ribosome maturation factor RimM [Peptostreptococcus russellii]	Peptostreptococcus_stomatis_DSM_17678 WP_007790340.1 ribosome maturation factor RimM [Peptostreptococcus stomatis]	Proteocatella_sphenisci_DSM_23131 WP_028829782.1 ribosome maturation factor RimM [Proteocatella sphenisci]	Romboutsia_faecis_NSJ-18 WP_153924176.1 ribosome maturation factor RimM [Romboutsia faecis]	Romboutsia_hominis_MT17 WP_330383710.1 MULTISPECIES_ ribosome maturation factor RimM [Romboutsia]	Romboutsia_ilealis_CRIB WP_180701985.1 ribosome maturation factor RimM [Romboutsia ilealis]	Romboutsia_lituseburensis_DSM_797 WP_092725989.1 ribosome maturation factor RimM [Romboutsia lituseburensis]	Romboutsia_maritimum_CCRI-22766 WP_095404841.1 ribosome maturation factor RimM [Romboutsia maritimum]	Romboutsia_sedimentorum_RC002 WP_334305492.1 ribosome maturation factor RimM [Romboutsia sedimentorum]	Romboutsia_timonensis_Marseille-P326 WP_071119728.1 ribosome maturation factor RimM [Romboutsia timonensis]	Romboutsia_weinsteinii_CCRI-19649 WP_094366594.1 ribosome maturation factor RimM [Romboutsia weinsteinii]	Tepidibacter_formicigenes_DSM_15518 WP_072889008.1 ribosome maturation factor RimM [Tepidibacter formicigenes]	Tepidibacter_mesophilus_JCM_16806 WP_099190414.1 ribosome maturation factor RimM [Tepidibacter mesophilus]	Tepidibacter_thalassicus_DSM_15285 WP_072723715.1 ribosome maturation factor RimM [Tepidibacter thalassicus]	Terrisporobacter_glycolicus_DSM_1288 WP_018589720.1 ribosome maturation factor RimM [Terrisporobacter glycolicus]	Terrisporobacter_hibernicus_MCA3 WP_074915418.1 ribosome maturation factor RimM [Terrisporobacter hibernicus]	Terrisporobacter_mayombei_DSM_6539 WP_228103644.1 ribosome maturation factor RimM [Terrisporobacter mayombei]	Terrisporobacter_othiniensis_08-306576 WP_039677933.1 ribosome maturation factor RimM [Terrisporobacter othiniensis]
OG0000621	Acetoanaerobium_noterae_ATCC_35199 WP_079588274.1 signal recognition particle protein [Acetoanaerobium noterae]	Acetoanaerobium_sticklandii_DSM_519 WP_013361793.1 signal recognition particle protein [Acetoanaerobium sticklandii]	Alkalithermobacter_paradoxus_DSM_7309 WP_079412428.1 signal recognition particle protein [Alkalithermobacter paradoxus]	Alkalithermobacter_thermoalcaliphilus_JW-YL-7 WP_066070294.1 signal recognition particle protein [Alkalithermobacter thermoalcaliphilus]	Asaccharospora_irregularis_DSM_2635 WP_073123540.1 signal recognition particle protein [Asaccharospora irregularis]	Clostridioides_difficile_DSM_1296 WP_003428334.1 signal recognition particle protein [Clostridioides difficile]	Clostridium_butyricum_DSM_10702 WP_002579609.1 MULTISPECIES_ signal recognition particle protein [Clostridium]	Criibacterium_bergeronii_CCR1_22567 WP_068914178.1 signal recognition particle protein [Criibacterium bergeronii]	Eubacterium_yurii_ATCC_43714 WP_079651883.1 signal recognition particle protein [[Eubacterium] yurii]	Faecalimicrobium_dakarense_FF1 WP_042271967.1 signal recognition particle protein [[Clostridium] dakarense]	Filifactor_alocis_ATCC_35896 WP_014262808.1 signal recognition particle protein [Filifactor alocis]	Filifactor_villosus_CCUG_46385 WP_379789059.1 signal recognition particle protein [Filifactor villosus]	Intestinibacter_bartlettii_DSM_16795 WP_007287300.1 signal recognition particle protein [Intestinibacter bartlettii]	Lachnospira_multipara_ATCC_19207 WP_027430723.1 signal recognition particle protein [Lachnospira multipara]	Maledivibacter_halophilus_M1 WP_079495060.1 signal recognition particle protein [Maledivibacter halophilus]	Mediannikoviicoccus_vaginalis_Marseille-Q5883 WP_237036576.1 signal recognition particle protein [Mediannikoviicoccus vaginalis]	Metaclostridioides_mangenotii_DSM_1289 WP_209456051.1 signal recognition particle protein [Metaclostridioides mangenotii]	Paeniclostridium_ghonii_NCTR_3900 WP_250673058.1 signal recognition particle protein [Paraclostridium ghonii]	Paraclostridium_bifermentans_ATCC_638 WP_021429709.1 MULTISPECIES_ signal recognition particle protein [Paraclostridium]	Paraclostridium_dentum_IIB4 WP_021429709.1 MULTISPECIES_ signal recognition particle protein [Paraclostridium]	Paraclostridium_sordellii_ATCC_9714 WP_021127820.1 signal recognition particle protein [Paraclostridium sordellii]	Paraclostridium_tenue_JCM_6486 WP_346041182.1 signal recognition particle protein [Paraclostridium tenue]	Paramaledivibacter_caminithermalis_DSM_15212 WP_073148996.1 signal recognition particle protein [Paramaledivibacter caminithermalis]	Peptacetobacter_hiranonis_DSM_13275 WP_006440092.1 signal recognition particle protein [Peptacetobacter hiranonis]	Peptacetobacter_hominis_ZHW00191 WP_142535899.1 signal recognition particle protein [Peptacetobacter hominis]	Peptoanaerobacter_stomatis_ACC19a WP_009526324.1 signal recognition particle protein [Peptoanaerobacter stomatis]	Peptoclostridium_acidaminophilum_al-2 WP_025435522.1 signal recognition particle protein [Peptoclostridium acidaminophilum]	Peptoclostridium_litorale_DSM_5388 WP_038268086.1 signal recognition particle protein [Peptoclostridium litorale]	Peptostreptococcus_anaerobius_653-L WP_002844568.1 MULTISPECIES_ signal recognition particle protein [Peptostreptococcus]	Peptostreptococcus_canis_DSM_27025 WP_185624742.1 signal recognition particle protein [Peptostreptococcus canis]	Peptostreptococcus_faecalis_Marseille-P4308 WP_101772755.1 signal recognition particle protein [Peptostreptococcus faecalis]	Peptostreptococcus_russellii_RT-10B WP_106776464.1 signal recognition particle protein [Peptostreptococcus russellii]	Peptostreptococcus_stomatis_DSM_17678 WP_007790381.1 signal recognition particle protein [Peptostreptococcus stomatis]	Proteocatella_sphenisci_DSM_23131 WP_028829779.1 signal recognition particle protein [Proteocatella sphenisci]	Romboutsia_faecis_NSJ-18 WP_153924174.1 signal recognition particle protein [Romboutsia faecis]	Romboutsia_hominis_MT17 WP_092924527.1 MULTISPECIES_ signal recognition particle protein [Romboutsia]	Romboutsia_ilealis_CRIB WP_180701987.1 MULTISPECIES_ signal recognition particle protein [Romboutsia]	Romboutsia_lituseburensis_DSM_797 WP_092725995.1 signal recognition particle protein [Romboutsia lituseburensis]	Romboutsia_maritimum_CCRI-22766 WP_095404838.1 signal recognition particle protein [Romboutsia maritimum]	Romboutsia_sedimentorum_RC002 WP_026900492.1 signal recognition particle protein [Romboutsia sedimentorum]	Romboutsia_timonensis_Marseille-P326 WP_071119725.1 signal recognition particle protein [Romboutsia timonensis]	Romboutsia_weinsteinii_CCRI-19649 WP_094366591.1 signal recognition particle protein [Romboutsia weinsteinii]	Tepidibacter_formicigenes_DSM_15518 WP_072889011.1 signal recognition particle protein [Tepidibacter formicigenes]	Tepidibacter_mesophilus_JCM_16806 WP_099190408.1 signal recognition particle protein [Tepidibacter mesophilus]	Tepidibacter_thalassicus_DSM_15285 WP_072723721.1 signal recognition particle protein [Tepidibacter thalassicus]	Terrisporobacter_glycolicus_DSM_1288 WP_018589723.1 signal recognition particle protein [Terrisporobacter glycolicus]	Terrisporobacter_hibernicus_MCA3 WP_074915413.1 MULTISPECIES_ signal recognition particle protein [Terrisporobacter]	Terrisporobacter_mayombei_DSM_6539 WP_228103645.1 signal recognition particle protein [Terrisporobacter mayombei]	Terrisporobacter_othiniensis_08-306576 WP_039677936.1 MULTISPECIES_ signal recognition particle protein [Terrisporobacter]
OG0000622	Acetoanaerobium_noterae_ATCC_35199 WP_079588278.1 signal recognition particle-docking protein FtsY [Acetoanaerobium noterae]	Acetoanaerobium_sticklandii_DSM_519 WP_013361795.1 signal recognition particle-docking protein FtsY [Acetoanaerobium sticklandii]	Alkalithermobacter_paradoxus_DSM_7309 WP_079412424.1 signal recognition particle-docking protein FtsY [Alkalithermobacter paradoxus]	Alkalithermobacter_thermoalcaliphilus_JW-YL-7 WP_072280187.1 signal recognition particle-docking protein FtsY [Alkalithermobacter thermoalcaliphilus]	Asaccharospora_irregularis_DSM_2635 WP_073123536.1 signal recognition particle-docking protein FtsY [Asaccharospora irregularis]	Clostridioides_difficile_DSM_1296 WP_009896162.1 signal recognition particle-docking protein FtsY [Clostridioides difficile]	Clostridium_butyricum_DSM_10702 WP_002579607.1 MULTISPECIES_ signal recognition particle-docking protein FtsY [Clostridium]	Criibacterium_bergeronii_CCR1_22567 WP_094754354.1 signal recognition particle-docking protein FtsY [Criibacterium bergeronii]	Eubacterium_yurii_ATCC_43714 WP_079651340.1 signal recognition particle-docking protein FtsY [[Eubacterium] yurii]	Faecalimicrobium_dakarense_FF1 WP_081712127.1 signal recognition particle-docking protein FtsY [[Clostridium] dakarense]	Filifactor_alocis_ATCC_35896 WP_014262395.1 signal recognition particle-docking protein FtsY [Filifactor alocis]	Filifactor_villosus_CCUG_46385 WP_379789054.1 signal recognition particle-docking protein FtsY [Filifactor villosus]	Intestinibacter_bartlettii_DSM_16795 WP_007287302.1 signal recognition particle-docking protein FtsY [Intestinibacter bartlettii]	Lachnospira_multipara_ATCC_19207 WP_027430719.1 signal recognition particle-docking protein FtsY [Lachnospira multipara]	Maledivibacter_halophilus_M1 WP_079495063.1 signal recognition particle-docking protein FtsY [Maledivibacter halophilus]	Mediannikoviicoccus_vaginalis_Marseille-Q5883 WP_237036412.1 signal recognition particle-docking protein FtsY [Mediannikoviicoccus vaginalis]	Metaclostridioides_mangenotii_DSM_1289 WP_209456053.1 signal recognition particle-docking protein FtsY [Metaclostridioides mangenotii]	Paeniclostridium_ghonii_NCTR_3900 WP_250673060.1 signal recognition particle-docking protein FtsY [Paraclostridium ghonii]	Paraclostridium_bifermentans_ATCC_638 WP_021433786.1 signal recognition particle-docking protein FtsY [Paraclostridium bifermentans]	Paraclostridium_dentum_IIB4 WP_332841152.1 signal recognition particle-docking protein FtsY [Paraclostridium bifermentans]	Paraclostridium_sordellii_ATCC_9714 WP_057582218.1 signal recognition particle-docking protein FtsY [Paraclostridium sordellii]	Paraclostridium_tenue_JCM_6486 WP_346041179.1 signal recognition particle-docking protein FtsY [Paraclostridium tenue]	Paramaledivibacter_caminithermalis_DSM_15212 WP_073148992.1 signal recognition particle-docking protein FtsY [Paramaledivibacter caminithermalis]	Peptacetobacter_hiranonis_DSM_13275 WP_006440090.1 signal recognition particle-docking protein FtsY [Peptacetobacter hiranonis]	Peptacetobacter_hominis_ZHW00191 WP_142535901.1 signal recognition particle-docking protein FtsY [Peptacetobacter hominis]	Peptoanaerobacter_stomatis_ACC19a WP_009524800.1 signal recognition particle-docking protein FtsY [Peptoanaerobacter stomatis]	Peptoclostridium_acidaminophilum_al-2 WP_025435520.1 signal recognition particle-docking protein FtsY [Peptoclostridium acidaminophilum]	Peptoclostridium_litorale_DSM_5388 WP_074210033.1 signal recognition particle-docking protein FtsY [Peptoclostridium litorale]	Peptostreptococcus_anaerobius_653-L WP_002844563.1 MULTISPECIES_ signal recognition particle-docking protein FtsY [Peptostreptococcus]	Peptostreptococcus_canis_DSM_27025 WP_185624744.1 signal recognition particle-docking protein FtsY [Peptostreptococcus canis]	Peptostreptococcus_faecalis_Marseille-P4308 WP_101772753.1 signal recognition particle-docking protein FtsY [Peptostreptococcus faecalis]	Peptostreptococcus_russellii_RT-10B WP_106776462.1 signal recognition particle-docking protein FtsY [Peptostreptococcus russellii]	Peptostreptococcus_stomatis_DSM_17678 WP_007790166.1 signal recognition particle-docking protein FtsY [Peptostreptococcus stomatis]	Proteocatella_sphenisci_DSM_23131 WP_028829777.1 signal recognition particle-docking protein FtsY [Proteocatella sphenisci]	Romboutsia_faecis_NSJ-18 WP_187127851.1 signal recognition particle-docking protein FtsY [Romboutsia faecis]	Romboutsia_hominis_MT17 WP_092924523.1 MULTISPECIES_ signal recognition particle-docking protein FtsY [Romboutsia]	Romboutsia_ilealis_CRIB WP_180701989.1 signal recognition particle-docking protein FtsY [Romboutsia ilealis]	Romboutsia_lituseburensis_DSM_797 WP_092725999.1 signal recognition particle-docking protein FtsY [Romboutsia lituseburensis]	Romboutsia_maritimum_CCRI-22766 WP_095404836.1 signal recognition particle-docking protein FtsY [Romboutsia maritimum]	Romboutsia_sedimentorum_RC002 WP_284132164.1 signal recognition particle-docking protein FtsY [Romboutsia sedimentorum]	Romboutsia_timonensis_Marseille-P326 WP_074010960.1 signal recognition particle-docking protein FtsY [Romboutsia timonensis]	Romboutsia_weinsteinii_CCRI-19649 WP_094366589.1 signal recognition particle-docking protein FtsY [Romboutsia weinsteinii]	Tepidibacter_formicigenes_DSM_15518 WP_143151329.1 signal recognition particle-docking protein FtsY [Tepidibacter formicigenes]	Tepidibacter_mesophilus_JCM_16806 WP_099190404.1 signal recognition particle-docking protein FtsY [Tepidibacter mesophilus]	Tepidibacter_thalassicus_DSM_15285 WP_143145364.1 signal recognition particle-docking protein FtsY [Tepidibacter thalassicus]	Terrisporobacter_glycolicus_DSM_1288 WP_018589725.1 signal recognition particle-docking protein FtsY [Terrisporobacter glycolicus]	Terrisporobacter_hibernicus_MCA3 WP_228415542.1 signal recognition particle-docking protein FtsY [Terrisporobacter hibernicus]	Terrisporobacter_mayombei_DSM_6539 WP_228103646.1 signal recognition particle-docking protein FtsY [Terrisporobacter mayombei]	Terrisporobacter_othiniensis_08-306576 WP_039677938.1 MULTISPECIES_ signal recognition particle-docking protein FtsY [Terrisporobacter]
OG0000623	Acetoanaerobium_noterae_ATCC_35199 WP_079588281.1 ribonuclease III [Acetoanaerobium noterae]	Acetoanaerobium_sticklandii_DSM_519 WP_013361798.1 ribonuclease III [Acetoanaerobium sticklandii]	Alkalithermobacter_paradoxus_DSM_7309 WP_079412419.1 ribonuclease III [Alkalithermobacter paradoxus]	Alkalithermobacter_thermoalcaliphilus_JW-YL-7 WP_331721893.1 ribonuclease III [Alkalithermobacter thermoalcaliphilus]	Asaccharospora_irregularis_DSM_2635 WP_073123530.1 ribonuclease III [Asaccharospora irregularis]	Clostridioides_difficile_DSM_1296 WP_003428341.1 ribonuclease III [Clostridioides difficile]	Clostridium_butyricum_DSM_10702 WP_035762458.1 ribonuclease III [Clostridium butyricum]	Criibacterium_bergeronii_CCR1_22567 WP_068913771.1 ribonuclease III [Criibacterium bergeronii]	Eubacterium_yurii_ATCC_43714 WP_079653045.1 ribonuclease III [[Eubacterium] yurii]	Faecalimicrobium_dakarense_FF1 WP_042271958.1 ribonuclease III [[Clostridium] dakarense]	Filifactor_alocis_ATCC_35896 WP_014262398.1 ribonuclease III [Filifactor alocis]	Filifactor_villosus_CCUG_46385 WP_379789050.1 ribonuclease III [Filifactor villosus]	Intestinibacter_bartlettii_DSM_16795 WP_007287305.1 ribonuclease III [Intestinibacter bartlettii]	Lachnospira_multipara_ATCC_19207 WP_027430717.1 ribonuclease III [Lachnospira multipara]	Maledivibacter_halophilus_M1 WP_079495068.1 ribonuclease III [Maledivibacter halophilus]	Mediannikoviicoccus_vaginalis_Marseille-Q5883 WP_237036415.1 ribonuclease III [Mediannikoviicoccus vaginalis]	Metaclostridioides_mangenotii_DSM_1289 WP_209456056.1 ribonuclease III [Metaclostridioides mangenotii]	Paeniclostridium_ghonii_NCTR_3900 WP_250673063.1 ribonuclease III [Paraclostridium ghonii]	Paraclostridium_bifermentans_ATCC_638 WP_021433789.1 ribonuclease III [Paraclostridium bifermentans]	Paraclostridium_dentum_IIB4 WP_053831725.1 ribonuclease III [Candidatus Dorea massiliensis]	Paraclostridium_sordellii_ATCC_9714 WP_021129139.1 ribonuclease III [Paraclostridium sordellii]	Paraclostridium_tenue_JCM_6486 WP_346041173.1 ribonuclease III [Paraclostridium tenue]	Paramaledivibacter_caminithermalis_DSM_15212 WP_073148986.1 ribonuclease III [Paramaledivibacter caminithermalis]	Peptacetobacter_hiranonis_DSM_13275 WP_148881831.1 ribonuclease III [Peptacetobacter hiranonis]	Peptacetobacter_hominis_ZHW00191 WP_142535904.1 ribonuclease III [Peptacetobacter hominis]	Peptoanaerobacter_stomatis_ACC19a WP_009525577.1 ribonuclease III [Peptoanaerobacter stomatis]	Peptoclostridium_acidaminophilum_al-2 WP_025435517.1 ribonuclease III [Peptoclostridium acidaminophilum]	Peptoclostridium_litorale_DSM_5388 WP_038268077.1 ribonuclease III [Peptoclostridium litorale]	Peptostreptococcus_anaerobius_653-L WP_002844566.1 ribonuclease III [Peptostreptococcus anaerobius]	Peptostreptococcus_canis_DSM_27025 WP_185624746.1 ribonuclease III [Peptostreptococcus canis]	Peptostreptococcus_faecalis_Marseille-P4308 WP_101772750.1 ribonuclease III [Peptostreptococcus faecalis]	Peptostreptococcus_russellii_RT-10B WP_106776459.1 ribonuclease III [Peptostreptococcus russellii]	Peptostreptococcus_stomatis_DSM_17678 WP_007790157.1 ribonuclease III [Peptostreptococcus stomatis]	Proteocatella_sphenisci_DSM_23131 WP_028829775.1 ribonuclease III [Proteocatella sphenisci]	Romboutsia_faecis_NSJ-18 WP_153924170.1 ribonuclease III [Romboutsia faecis]	Romboutsia_hominis_MT17 WP_092924518.1 MULTISPECIES_ ribonuclease III [Romboutsia]	Romboutsia_ilealis_CRIB WP_180701991.1 MULTISPECIES_ ribonuclease III [Romboutsia]	Romboutsia_lituseburensis_DSM_797 WP_092726004.1 ribonuclease III [Romboutsia lituseburensis]	Romboutsia_maritimum_CCRI-22766 WP_095404833.1 ribonuclease III [Romboutsia maritimum]	Romboutsia_sedimentorum_RC002 WP_284132161.1 ribonuclease III [Romboutsia sedimentorum]	Romboutsia_timonensis_Marseille-P326 WP_071119721.1 ribonuclease III [Romboutsia timonensis]	Romboutsia_weinsteinii_CCRI-19649 WP_094366586.1 ribonuclease III [Romboutsia weinsteinii]	Tepidibacter_formicigenes_DSM_15518 WP_072889018.1 ribonuclease III [Tepidibacter formicigenes]	Tepidibacter_mesophilus_JCM_16806 WP_099190398.1 ribonuclease III [Tepidibacter mesophilus]	Tepidibacter_thalassicus_DSM_15285 WP_408645602.1 ribonuclease III [Tepidibacter thalassicus]	Terrisporobacter_glycolicus_DSM_1288 WP_018589728.1 ribonuclease III [Terrisporobacter glycolicus]	Terrisporobacter_hibernicus_MCA3 WP_228415540.1 ribonuclease III [Terrisporobacter hibernicus]	Terrisporobacter_mayombei_DSM_6539 WP_228103649.1 ribonuclease III [Terrisporobacter mayombei]	Terrisporobacter_othiniensis_08-306576 WP_039678801.1 MULTISPECIES_ ribonuclease III [Terrisporobacter]
OG0000625	Acetoanaerobium_noterae_ATCC_35199 WP_079588375.1 UDP-N-acetylmuramate dehydrogenase [Acetoanaerobium noterae]	Acetoanaerobium_sticklandii_DSM_519 WP_013361872.1 UDP-N-acetylmuramate dehydrogenase [Acetoanaerobium sticklandii]	Alkalithermobacter_paradoxus_DSM_7309 WP_079413246.1 UDP-N-acetylmuramate dehydrogenase [Alkalithermobacter paradoxus]	Alkalithermobacter_thermoalcaliphilus_JW-YL-7 WP_066071368.1 UDP-N-acetylmuramate dehydrogenase [Alkalithermobacter thermoalcaliphilus]	Asaccharospora_irregularis_DSM_2635 WP_073126710.1 UDP-N-acetylmuramate dehydrogenase [Asaccharospora irregularis]	Clostridioides_difficile_DSM_1296 WP_009898639.1 UDP-N-acetylmuramate dehydrogenase [Clostridioides difficile]	Clostridium_butyricum_DSM_10702 WP_035765815.1 UDP-N-acetylmuramate dehydrogenase [Clostridium butyricum]	Criibacterium_bergeronii_CCR1_22567 WP_068911919.1 UDP-N-acetylmuramate dehydrogenase [Criibacterium bergeronii]	Eubacterium_yurii_ATCC_43714 WP_079651414.1 UDP-N-acetylmuramate dehydrogenase [[Eubacterium] yurii]	Faecalimicrobium_dakarense_FF1 WP_042275924.1 UDP-N-acetylmuramate dehydrogenase [[Clostridium] dakarense]	Filifactor_alocis_ATCC_35896 WP_014263184.1 UDP-N-acetylmuramate dehydrogenase [Filifactor alocis]	Filifactor_villosus_CCUG_46385 WP_379787265.1 UDP-N-acetylmuramate dehydrogenase [Filifactor villosus]	Intestinibacter_bartlettii_DSM_16795 WP_007285442.1 UDP-N-acetylmuramate dehydrogenase [Intestinibacter bartlettii]	Lachnospira_multipara_ATCC_19207 WP_027431035.1 UDP-N-acetylmuramate dehydrogenase [Lachnospira multipara]	Maledivibacter_halophilus_M1 WP_079490123.1 UDP-N-acetylmuramate dehydrogenase [Maledivibacter halophilus]	Mediannikoviicoccus_vaginalis_Marseille-Q5883 WP_237036149.1 UDP-N-acetylmuramate dehydrogenase [Mediannikoviicoccus vaginalis]	Metaclostridioides_mangenotii_DSM_1289 WP_209456411.1 UDP-N-acetylmuramate dehydrogenase [Metaclostridioides mangenotii]	Paeniclostridium_ghonii_NCTR_3900 WP_250674003.1 UDP-N-acetylmuramate dehydrogenase [Paraclostridium ghonii]	Paraclostridium_bifermentans_ATCC_638 WP_021430181.1 MULTISPECIES_ UDP-N-acetylmuramate dehydrogenase [Paraclostridium]	Paraclostridium_dentum_IIB4 WP_419742379.1 UDP-N-acetylmuramate dehydrogenase [Paraclostridium dentum]	Paraclostridium_sordellii_ATCC_9714 WP_057545555.1 UDP-N-acetylmuramate dehydrogenase [Paraclostridium sordellii]	Paraclostridium_tenue_JCM_6486 WP_346046547.1 UDP-N-acetylmuramate dehydrogenase [Paraclostridium tenue]	Paramaledivibacter_caminithermalis_DSM_15212 WP_073146871.1 UDP-N-acetylmuramate dehydrogenase [Paramaledivibacter caminithermalis]	Peptacetobacter_hiranonis_DSM_13275 WP_006439583.1 UDP-N-acetylmuramate dehydrogenase [Peptacetobacter hiranonis]	Peptacetobacter_hominis_ZHW00191 WP_142536513.1 UDP-N-acetylmuramate dehydrogenase [Peptacetobacter hominis]	Peptoanaerobacter_stomatis_ACC19a WP_009525899.1 UDP-N-acetylmuramate dehydrogenase [Peptoanaerobacter stomatis]	Peptoclostridium_acidaminophilum_al-2 WP_025434789.1 UDP-N-acetylmuramate dehydrogenase [Peptoclostridium acidaminophilum]	Peptoclostridium_litorale_DSM_5388 WP_038266131.1 UDP-N-acetylmuramate dehydrogenase [Peptoclostridium litorale]	Peptostreptococcus_anaerobius_653-L WP_002842633.1 MULTISPECIES_ UDP-N-acetylmuramate dehydrogenase [Peptostreptococcus]	Peptostreptococcus_canis_DSM_27025 WP_185623512.1 UDP-N-acetylmuramate dehydrogenase [Peptostreptococcus canis]	Peptostreptococcus_faecalis_Marseille-P4308 WP_101773931.1 UDP-N-acetylmuramate dehydrogenase [Peptostreptococcus faecalis]	Peptostreptococcus_russellii_RT-10B WP_106776235.1 UDP-N-acetylmuramate dehydrogenase [Peptostreptococcus russellii]	Peptostreptococcus_stomatis_DSM_17678 WP_007788221.1 UDP-N-acetylmuramate dehydrogenase [Peptostreptococcus stomatis]	Proteocatella_sphenisci_DSM_23131 WP_242825204.1 UDP-N-acetylmuramate dehydrogenase [Proteocatella sphenisci]	Romboutsia_faecis_NSJ-18 WP_153972291.1 UDP-N-acetylmuramate dehydrogenase [Romboutsia faecis]	Romboutsia_hominis_MT17 WP_092922322.1 MULTISPECIES_ UDP-N-acetylmuramate dehydrogenase [Romboutsia]	Romboutsia_ilealis_CRIB WP_180702646.1 MULTISPECIES_ UDP-N-acetylmuramate dehydrogenase [Romboutsia]	Romboutsia_lituseburensis_DSM_797 WP_092726801.1 UDP-N-acetylmuramate dehydrogenase [Romboutsia lituseburensis]	Romboutsia_maritimum_CCRI-22766 WP_095405448.1 UDP-N-acetylmuramate dehydrogenase [Romboutsia maritimum]	Romboutsia_sedimentorum_RC002 WP_284132505.1 UDP-N-acetylmuramate dehydrogenase [Romboutsia sedimentorum]	Romboutsia_timonensis_Marseille-P326 WP_071119088.1 UDP-N-acetylmuramate dehydrogenase [Romboutsia timonensis]	Romboutsia_weinsteinii_CCRI-19649 WP_094368971.1 UDP-N-acetylmuramate dehydrogenase [Romboutsia weinsteinii]	Tepidibacter_formicigenes_DSM_15518 WP_072886522.1 UDP-N-acetylmuramate dehydrogenase [Tepidibacter formicigenes]	Tepidibacter_mesophilus_JCM_16806 WP_099188458.1 UDP-N-acetylmuramate dehydrogenase [Tepidibacter mesophilus]	Tepidibacter_thalassicus_DSM_15285 WP_072724461.1 UDP-N-acetylmuramate dehydrogenase [Tepidibacter thalassicus]	Terrisporobacter_glycolicus_DSM_1288 WP_018591877.1 UDP-N-acetylmuramate dehydrogenase [Terrisporobacter glycolicus]	Terrisporobacter_hibernicus_MCA3 WP_083399424.1 UDP-N-acetylmuramate dehydrogenase [Terrisporobacter hibernicus]	Terrisporobacter_mayombei_DSM_6539 WP_228105494.1 UDP-N-acetylmuramate dehydrogenase [Terrisporobacter mayombei]	Terrisporobacter_othiniensis_08-306576 WP_039680386.1 MULTISPECIES_ UDP-N-acetylmuramate dehydrogenase [Terrisporobacter]
OG0000626	Acetoanaerobium_noterae_ATCC_35199 WP_079588394.1 CDP-diacylglycerol--glycerol-3-phosphate 3-phosphatidyltransferase [Acetoanaerobium noterae]	Acetoanaerobium_sticklandii_DSM_519 WP_013361893.1 CDP-diacylglycerol--glycerol-3-phosphate 3-phosphatidyltransferase [Acetoanaerobium sticklandii]	Alkalithermobacter_paradoxus_DSM_7309 WP_079410778.1 CDP-diacylglycerol--glycerol-3-phosphate 3-phosphatidyltransferase [Alkalithermobacter paradoxus]	Alkalithermobacter_thermoalcaliphilus_JW-YL-7 WP_066069659.1 CDP-diacylglycerol--glycerol-3-phosphate 3-phosphatidyltransferase [Alkalithermobacter thermoalcaliphilus]	Asaccharospora_irregularis_DSM_2635 WP_073125470.1 CDP-diacylglycerol--glycerol-3-phosphate 3-phosphatidyltransferase [Asaccharospora irregularis]	Clostridioides_difficile_DSM_1296 WP_009889106.1 CDP-diacylglycerol--glycerol-3-phosphate 3-phosphatidyltransferase [Clostridioides difficile]	Clostridium_butyricum_DSM_10702 WP_002579656.1 MULTISPECIES_ CDP-diacylglycerol--glycerol-3-phosphate 3-phosphatidyltransferase [Clostridium]	Criibacterium_bergeronii_CCR1_22567 WP_068913052.1 CDP-diacylglycerol--glycerol-3-phosphate 3-phosphatidyltransferase [Criibacterium bergeronii]	Eubacterium_yurii_ATCC_43714 WP_079653031.1 CDP-diacylglycerol--glycerol-3-phosphate 3-phosphatidyltransferase [[Eubacterium] yurii]	Faecalimicrobium_dakarense_FF1 WP_042272918.1 CDP-diacylglycerol--glycerol-3-phosphate 3-phosphatidyltransferase [[Clostridium] dakarense]	Filifactor_alocis_ATCC_35896 WP_014262239.1 CDP-diacylglycerol--glycerol-3-phosphate 3-phosphatidyltransferase [Filifactor alocis]	Filifactor_villosus_CCUG_46385 WP_379787886.1 CDP-diacylglycerol--glycerol-3-phosphate 3-phosphatidyltransferase [Filifactor villosus]	Intestinibacter_bartlettii_DSM_16795 WP_007287240.1 CDP-diacylglycerol--glycerol-3-phosphate 3-phosphatidyltransferase [Intestinibacter bartlettii]	Lachnospira_multipara_ATCC_19207 WP_027430675.1 MULTISPECIES_ CDP-diacylglycerol--glycerol-3-phosphate 3-phosphatidyltransferase [Lachnospira]	Maledivibacter_halophilus_M1 WP_079492383.1 CDP-diacylglycerol--glycerol-3-phosphate 3-phosphatidyltransferase [Maledivibacter halophilus]	Mediannikoviicoccus_vaginalis_Marseille-Q5883 WP_237036335.1 CDP-diacylglycerol--glycerol-3-phosphate 3-phosphatidyltransferase [Mediannikoviicoccus vaginalis]	Metaclostridioides_mangenotii_DSM_1289 WP_209455982.1 CDP-diacylglycerol--glycerol-3-phosphate 3-phosphatidyltransferase [Metaclostridioides mangenotii]	Paeniclostridium_ghonii_NCTR_3900 WP_250672838.1 CDP-diacylglycerol--glycerol-3-phosphate 3-phosphatidyltransferase [Paraclostridium ghonii]	Paraclostridium_bifermentans_ATCC_638 WP_021428714.1 MULTISPECIES_ CDP-diacylglycerol--glycerol-3-phosphate 3-phosphatidyltransferase [Paraclostridium]	Paraclostridium_dentum_IIB4 WP_021428714.1 MULTISPECIES_ CDP-diacylglycerol--glycerol-3-phosphate 3-phosphatidyltransferase [Paraclostridium]	Paraclostridium_sordellii_ATCC_9714 WP_055332339.1 CDP-diacylglycerol--glycerol-3-phosphate 3-phosphatidyltransferase [Paraclostridium sordellii]	Paraclostridium_tenue_JCM_6486 WP_346042979.1 CDP-diacylglycerol--glycerol-3-phosphate 3-phosphatidyltransferase [Paraclostridium tenue]	Paramaledivibacter_caminithermalis_DSM_15212 WP_073148627.1 CDP-diacylglycerol--glycerol-3-phosphate 3-phosphatidyltransferase [Paramaledivibacter caminithermalis]	Peptacetobacter_hiranonis_DSM_13275 WP_006440154.1 CDP-diacylglycerol--glycerol-3-phosphate 3-phosphatidyltransferase [Peptacetobacter hiranonis]	Peptacetobacter_hominis_ZHW00191 WP_142536412.1 CDP-diacylglycerol--glycerol-3-phosphate 3-phosphatidyltransferase [Peptacetobacter hominis]	Peptoanaerobacter_stomatis_ACC19a WP_009526197.1 CDP-diacylglycerol--glycerol-3-phosphate 3-phosphatidyltransferase [Peptoanaerobacter stomatis]	Peptoclostridium_acidaminophilum_al-2 WP_025435593.1 CDP-diacylglycerol--glycerol-3-phosphate 3-phosphatidyltransferase [Peptoclostridium acidaminophilum]	Peptoclostridium_litorale_DSM_5388 WP_038265573.1 CDP-diacylglycerol--glycerol-3-phosphate 3-phosphatidyltransferase [Peptoclostridium litorale]	Peptostreptococcus_anaerobius_653-L WP_002844516.1 CDP-diacylglycerol--glycerol-3-phosphate 3-phosphatidyltransferase [Peptostreptococcus anaerobius]	Peptostreptococcus_canis_DSM_27025 WP_185624756.1 CDP-diacylglycerol--glycerol-3-phosphate 3-phosphatidyltransferase [Peptostreptococcus canis]	Peptostreptococcus_faecalis_Marseille-P4308 WP_101772986.1 CDP-diacylglycerol--glycerol-3-phosphate 3-phosphatidyltransferase [Peptostreptococcus faecalis]	Peptostreptococcus_russellii_RT-10B WP_106776452.1 CDP-diacylglycerol--glycerol-3-phosphate 3-phosphatidyltransferase [Peptostreptococcus russellii]	Peptostreptococcus_stomatis_DSM_17678 WP_007790312.1 CDP-diacylglycerol--glycerol-3-phosphate 3-phosphatidyltransferase [Peptostreptococcus stomatis]	Proteocatella_sphenisci_DSM_23131 WP_028830207.1 CDP-diacylglycerol--glycerol-3-phosphate 3-phosphatidyltransferase [Proteocatella sphenisci]	Romboutsia_faecis_NSJ-18 WP_153972156.1 CDP-diacylglycerol--glycerol-3-phosphate 3-phosphatidyltransferase [Romboutsia faecis]	Romboutsia_hominis_MT17 WP_092924794.1 MULTISPECIES_ CDP-diacylglycerol--glycerol-3-phosphate 3-phosphatidyltransferase [Romboutsia]	Romboutsia_ilealis_CRIB WP_180701924.1 CDP-diacylglycerol--glycerol-3-phosphate 3-phosphatidyltransferase [Romboutsia ilealis]	Romboutsia_lituseburensis_DSM_797 WP_092724633.1 CDP-diacylglycerol--glycerol-3-phosphate 3-phosphatidyltransferase [Romboutsia lituseburensis]	Romboutsia_maritimum_CCRI-22766 WP_095404909.1 CDP-diacylglycerol--glycerol-3-phosphate 3-phosphatidyltransferase [Romboutsia maritimum]	Romboutsia_sedimentorum_RC002 WP_284132270.1 CDP-diacylglycerol--glycerol-3-phosphate 3-phosphatidyltransferase [Romboutsia sedimentorum]	Romboutsia_timonensis_Marseille-P326 WP_071119794.1 MULTISPECIES_ CDP-diacylglycerol--glycerol-3-phosphate 3-phosphatidyltransferase [Romboutsia]	Romboutsia_weinsteinii_CCRI-19649 WP_094366738.1 CDP-diacylglycerol--glycerol-3-phosphate 3-phosphatidyltransferase [Romboutsia weinsteinii]	Tepidibacter_formicigenes_DSM_15518 WP_072886445.1 CDP-diacylglycerol--glycerol-3-phosphate 3-phosphatidyltransferase [Tepidibacter formicigenes]	Tepidibacter_mesophilus_JCM_16806 WP_099187165.1 CDP-diacylglycerol--glycerol-3-phosphate 3-phosphatidyltransferase [Tepidibacter mesophilus]	Tepidibacter_thalassicus_DSM_15285 WP_072723062.1 CDP-diacylglycerol--glycerol-3-phosphate 3-phosphatidyltransferase [Tepidibacter thalassicus]	Terrisporobacter_glycolicus_DSM_1288 WP_018589628.1 CDP-diacylglycerol--glycerol-3-phosphate 3-phosphatidyltransferase [Terrisporobacter glycolicus]	Terrisporobacter_hibernicus_MCA3 WP_074915601.1 MULTISPECIES_ CDP-diacylglycerol--glycerol-3-phosphate 3-phosphatidyltransferase [Terrisporobacter]	Terrisporobacter_mayombei_DSM_6539 WP_228103558.1 CDP-diacylglycerol--glycerol-3-phosphate 3-phosphatidyltransferase [Terrisporobacter mayombei]	Terrisporobacter_othiniensis_08-306576 WP_039680302.1 MULTISPECIES_ CDP-diacylglycerol--glycerol-3-phosphate 3-phosphatidyltransferase [Terrisporobacter]
OG0000628	Acetoanaerobium_noterae_ATCC_35199 WP_079588398.1 polyribonucleotide nucleotidyltransferase [Acetoanaerobium noterae]	Acetoanaerobium_sticklandii_DSM_519 WP_013361897.1 polyribonucleotide nucleotidyltransferase [Acetoanaerobium sticklandii]	Alkalithermobacter_paradoxus_DSM_7309 WP_079410767.1 polyribonucleotide nucleotidyltransferase [Alkalithermobacter paradoxus]	Alkalithermobacter_thermoalcaliphilus_JW-YL-7 WP_066069646.1 polyribonucleotide nucleotidyltransferase [Alkalithermobacter thermoalcaliphilus]	Asaccharospora_irregularis_DSM_2635 WP_073125427.1 polyribonucleotide nucleotidyltransferase [Asaccharospora irregularis]	Clostridioides_difficile_DSM_1296 WP_003438316.1 polyribonucleotide nucleotidyltransferase [Clostridioides difficile]	Clostridium_butyricum_DSM_10702 WP_002579644.1 MULTISPECIES_ polyribonucleotide nucleotidyltransferase [Clostridium]	Criibacterium_bergeronii_CCR1_22567 WP_068913345.1 polyribonucleotide nucleotidyltransferase [Criibacterium bergeronii]	Eubacterium_yurii_ATCC_43714 WP_079652415.1 polyribonucleotide nucleotidyltransferase [[Eubacterium] yurii]	Faecalimicrobium_dakarense_FF1 WP_042272873.1 polyribonucleotide nucleotidyltransferase [[Clostridium] dakarense]	Filifactor_alocis_ATCC_35896 WP_014261973.1 polyribonucleotide nucleotidyltransferase [Filifactor alocis]	Filifactor_villosus_CCUG_46385 WP_379787875.1 polyribonucleotide nucleotidyltransferase [Filifactor villosus]	Intestinibacter_bartlettii_DSM_16795 WP_007287248.1 polyribonucleotide nucleotidyltransferase [Intestinibacter bartlettii]	Lachnospira_multipara_ATCC_19207 WP_027431781.1 polyribonucleotide nucleotidyltransferase [Lachnospira multipara]	Maledivibacter_halophilus_M1 WP_079492395.1 polyribonucleotide nucleotidyltransferase [Maledivibacter halophilus]	Mediannikoviicoccus_vaginalis_Marseille-Q5883 WP_237036332.1 polyribonucleotide nucleotidyltransferase [Mediannikoviicoccus vaginalis]	Metaclostridioides_mangenotii_DSM_1289 WP_209455998.1 polyribonucleotide nucleotidyltransferase [Metaclostridioides mangenotii]	Paeniclostridium_ghonii_NCTR_3900 WP_250672828.1 polyribonucleotide nucleotidyltransferase [Paraclostridium ghonii]	Paraclostridium_bifermentans_ATCC_638 WP_021432244.1 MULTISPECIES_ polyribonucleotide nucleotidyltransferase [Paraclostridium]	Paraclostridium_dentum_IIB4 WP_419742722.1 polyribonucleotide nucleotidyltransferase [Paraclostridium dentum]	Paraclostridium_sordellii_ATCC_9714 WP_055329569.1 polyribonucleotide nucleotidyltransferase [Paraclostridium sordellii]	Paraclostridium_tenue_JCM_6486 WP_346042959.1 polyribonucleotide nucleotidyltransferase [Paraclostridium tenue]	Paramaledivibacter_caminithermalis_DSM_15212 WP_073148643.1 polyribonucleotide nucleotidyltransferase [Paramaledivibacter caminithermalis]	Peptacetobacter_hiranonis_DSM_13275 WP_006440149.1 polyribonucleotide nucleotidyltransferase [Peptacetobacter hiranonis]	Peptacetobacter_hominis_ZHW00191 WP_142536406.1 polyribonucleotide nucleotidyltransferase [Peptacetobacter hominis]	Peptoanaerobacter_stomatis_ACC19a WP_009525816.1 polyribonucleotide nucleotidyltransferase [Peptoanaerobacter stomatis]	Peptoclostridium_acidaminophilum_al-2 WP_038601905.1 polyribonucleotide nucleotidyltransferase [Peptoclostridium acidaminophilum]	Peptoclostridium_litorale_DSM_5388 WP_038265317.1 polyribonucleotide nucleotidyltransferase [Peptoclostridium litorale]	Peptostreptococcus_anaerobius_653-L WP_002843726.1 MULTISPECIES_ polyribonucleotide nucleotidyltransferase [Peptostreptococcus]	Peptostreptococcus_canis_DSM_27025 WP_185624759.1 polyribonucleotide nucleotidyltransferase [Peptostreptococcus canis]	Peptostreptococcus_faecalis_Marseille-P4308 WP_101772990.1 polyribonucleotide nucleotidyltransferase [Peptostreptococcus faecalis]	Peptostreptococcus_russellii_RT-10B WP_106776449.1 polyribonucleotide nucleotidyltransferase [Peptostreptococcus russellii]	Peptostreptococcus_stomatis_DSM_17678 WP_007790309.1 polyribonucleotide nucleotidyltransferase [Peptostreptococcus stomatis]	Proteocatella_sphenisci_DSM_23131 WP_028829902.1 polyribonucleotide nucleotidyltransferase [Proteocatella sphenisci]	Romboutsia_faecis_NSJ-18 WP_153972166.1 polyribonucleotide nucleotidyltransferase [Romboutsia faecis]	Romboutsia_hominis_MT17 WP_092924780.1 MULTISPECIES_ polyribonucleotide nucleotidyltransferase [Romboutsia]	Romboutsia_ilealis_CRIB WP_180701932.1 MULTISPECIES_ polyribonucleotide nucleotidyltransferase [Romboutsia]	Romboutsia_lituseburensis_DSM_797 WP_092724651.1 polyribonucleotide nucleotidyltransferase [Romboutsia lituseburensis]	Romboutsia_maritimum_CCRI-22766 WP_095404900.1 polyribonucleotide nucleotidyltransferase [Romboutsia maritimum]	Romboutsia_sedimentorum_RC002 WP_284132262.1 polyribonucleotide nucleotidyltransferase [Romboutsia sedimentorum]	Romboutsia_timonensis_Marseille-P326 WP_071119786.1 polyribonucleotide nucleotidyltransferase [Romboutsia timonensis]	Romboutsia_weinsteinii_CCRI-19649 WP_094366714.1 polyribonucleotide nucleotidyltransferase [Romboutsia weinsteinii]	Tepidibacter_formicigenes_DSM_15518 WP_072886436.1 polyribonucleotide nucleotidyltransferase [Tepidibacter formicigenes]	Tepidibacter_mesophilus_JCM_16806 WP_099187174.1 polyribonucleotide nucleotidyltransferase [Tepidibacter mesophilus]	Tepidibacter_thalassicus_DSM_15285 WP_072723054.1 polyribonucleotide nucleotidyltransferase [Tepidibacter thalassicus]	Terrisporobacter_glycolicus_DSM_1288 WP_018589637.1 polyribonucleotide nucleotidyltransferase [Terrisporobacter glycolicus]	Terrisporobacter_hibernicus_MCA3 WP_228415573.1 polyribonucleotide nucleotidyltransferase [Terrisporobacter hibernicus]	Terrisporobacter_mayombei_DSM_6539 WP_228103567.1 polyribonucleotide nucleotidyltransferase [Terrisporobacter mayombei]	Terrisporobacter_othiniensis_08-306576 WP_039680294.1 polyribonucleotide nucleotidyltransferase [Terrisporobacter othiniensis]
[truncated: 136 more rows]
[truncated: 2 more columns]
